# Supplementary material for: A feature selection-based framework to identify biomarkers for cancer diagnosis: A focus on lung adenocarcinoma
Source: PLoS One. 2022 Sep 6;17(9):e0269126. doi: 10.1371/journal.pone.0269126 (PMC9447897; doi:10.1371/journal.pone.0269126)
Supplement: S1 Table — (XLSX) [file pone.0269126.s001.xlsx]

## Sheet: MI_SVM_genes
The candidate gene list identified by MI-SVM model
Gene_ID	Symbol
ENSG00000163815	CLEC3B
ENSG00000102760	RGCC
ENSG00000170323	FABP4
ENSG00000105974	CAV1
ENSG00000179133	C10orf67
ENSG00000186871	ERCC6L
ENSG00000168484	SFTPC
ENSG00000135604	STX11
ENSG00000234281	LANCL1-AS1
ENSG00000237167	AC128709.3
ENSG00000169252	ADRB2
ENSG00000066405	CLDN18
ENSG00000131747	TOP2A
ENSG00000108576	SLC6A4
ENSG00000197465	GYPE
ENSG00000168497	CAVIN2
ENSG00000204305	AGER
ENSG00000224215	LOC105376453
ENSG00000168309	FAM107A
