# Supplementary material for: A feature selection-based framework to identify biomarkers for cancer diagnosis: A focus on lung adenocarcinoma
Source: PLoS One. 2022 Sep 6;17(9):e0269126. doi: 10.1371/journal.pone.0269126 (PMC9447897; doi:10.1371/journal.pone.0269126)
Supplement: S2 Table — (XLSX) [file pone.0269126.s002.xlsx]

## Sheet: RFE_SVM_genes
The candidate gene list identified by RFE-SVM model
Gene_ID	Symbol
ENSG00000004939	SLC4A1
ENSG00000010319	SEMA3G
ENSG00000036473	OTC
ENSG00000043591	ADRB1
ENSG00000073754	CD5L
ENSG00000094963	FMO2
ENSG00000101280	ANGPT4
ENSG00000102760	RGCC
ENSG00000104938	CLEC4M
ENSG00000107742	SPOCK2
ENSG00000108370	RGS9
ENSG00000108576	SLC6A4
ENSG00000114812	VIPR1
ENSG00000114854	TNNC1
ENSG00000116016	EPAS1
ENSG00000120156	TEK
ENSG00000122254	HS3ST2
ENSG00000122679	RAMP3
ENSG00000131355	ADGRE3
ENSG00000132671	SSTR4
ENSG00000135604	STX11
ENSG00000137834	SMAD6
ENSG00000140600	SH3GL3
ENSG00000142748	FCN3
ENSG00000150625	GPM6A
ENSG00000154342	WNT3A
ENSG00000158578	ALAS2
ENSG00000161649	CD300LG
ENSG00000163815	CLEC3B
ENSG00000164736	SOX17
ENSG00000165312	OTUD1
ENSG00000166292	TMEM100
ENSG00000168309	FAM107A
ENSG00000168484	SFTPC
ENSG00000168497	CAVIN2
ENSG00000168539	CHRM1
ENSG00000169252	ADRB2
ENSG00000170323	FABP4
ENSG00000170989	S1PR1
ENSG00000176771	NCKAP5
ENSG00000179133	C10orf67
ENSG00000182010	RTKN2
ENSG00000188536	HBA2
ENSG00000204305	AGER
ENSG00000206172	HBA1
ENSG00000206177	HBM
ENSG00000222761	RNU6-684P
ENSG00000222979	RN7SKP167
ENSG00000223587	LINC01986
ENSG00000224215	LOC105376453
ENSG00000226108	RAB28P1
ENSG00000228401	AL590226.1
ENSG00000230352	AL035250.2
ENSG00000232738	AL353612.1
ENSG00000232899	CDY9P
ENSG00000233746	LINC00656
ENSG00000234646	AL049651.2
ENSG00000234880	LINC00163
ENSG00000235387	SPAAR
ENSG00000244734	HBB
ENSG00000246430	LINC00968
ENSG00000249167	SEMA6A-AS2
ENSG00000253843	AC104989.1
ENSG00000254321	AC016813.2
ENSG00000259749	NCAPGP2
ENSG00000260908	AC009093.3
ENSG00000260940
ENSG00000261701	HPR
ENSG00000263632
ENSG00000266120	AC104984.4
ENSG00000266321	MIR4293
ENSG00000266985	AC010485.1
ENSG00000267095	AC025048.1
ENSG00000269186	LINC01082
ENSG00000270584	AC093813.1
ENSG00000276917	MIR8080
