# Supplementary material for: A feature selection-based framework to identify biomarkers for cancer diagnosis: A focus on lung adenocarcinoma
Source: PLoS One. 2022 Sep 6;17(9):e0269126. doi: 10.1371/journal.pone.0269126 (PMC9447897; doi:10.1371/journal.pone.0269126)
Supplement: S3 Table — (XLSX) [file pone.0269126.s003.xlsx]

## Sheet: RF_genes
The candidate gene list identified by Random forest model
Gene_ID	Symbol
ENSG00000183019	MCEMP1
ENSG00000022267	FHL1
ENSG00000102683	SGCG
ENSG00000112782	CLIC5
ENSG00000164466	SFXN1
ENSG00000076382	SPAG5
ENSG00000105974	CAV1
ENSG00000248243	LINC02014
ENSG00000179133	C10orf67
ENSG00000073754	CD5L
ENSG00000150625	GPM6A
ENSG00000140600	SH3GL3
ENSG00000224215	LOC105376453
ENSG00000164855	TMEM184A
ENSG00000108576	SLC6A4
ENSG00000072163	LIMS2
ENSG00000246430	LINC00968
ENSG00000166123	GPT2
ENSG00000135052	GOLM1
ENSG00000268505	AC135012.3
ENSG00000251230	MIR3945HG
ENSG00000094963	FMO2
ENSG00000064989	CALCRL
ENSG00000011426	ANLN
ENSG00000169252	ADRB2
ENSG00000135604	STX11
ENSG00000099953	MMP11
ENSG00000134917	ADAMTS8
ENSG00000213853	EMP2
ENSG00000035499	DEPDC1B
ENSG00000235385	LINC02154
ENSG00000184661	CDCA2
ENSG00000183010	PYCR1
ENSG00000176771	NCKAP5
ENSG00000164736	SOX17
ENSG00000136160	EDNRB
ENSG00000114790	ARHGEF26
ENSG00000126787	DLGAP5
ENSG00000180198	RCC1
ENSG00000165304	MELK
ENSG00000120903	CHRNA2
ENSG00000111206	FOXM1
ENSG00000249751	ECSCR
ENSG00000215595	C20orf202
ENSG00000180440	SERTM1
ENSG00000162757	C1orf74
ENSG00000085552	IGSF9
ENSG00000266964	FXYD1
ENSG00000204305	AGER
ENSG00000158435	CNOT11
ENSG00000118322	ATP10B
ENSG00000114854	TNNC1
ENSG00000177788	LOC105373159
ENSG00000171877	FRMD5
ENSG00000161888	SPC24
ENSG00000135451	TROAP
ENSG00000110660	SLC35F2
ENSG00000105173	CCNE1
ENSG00000260908	AC009093.3
ENSG00000183856	IQGAP3
ENSG00000169744	LDB2
ENSG00000151718	WWC2
ENSG00000142748	FCN3
ENSG00000111665	CDCA3
ENSG00000080986	NDC80
ENSG00000261863	LINC01996
ENSG00000259749	NCAPGP2
ENSG00000203499
ENSG00000159307	SCUBE1
ENSG00000147689	FAM83A
ENSG00000186871	ERCC6L
ENSG00000091651	ORC6
ENSG00000168309	FAM107A
ENSG00000107742	SPOCK2
ENSG00000158373	H2BC5
ENSG00000134057	CCNB1
ENSG00000085999	RAD54L
ENSG00000276644	DACH1
ENSG00000243364	EFNA4
ENSG00000238018	AC093110.1
ENSG00000179528	LBX2
ENSG00000162062	TEDC2
ENSG00000138180	CEP55
ENSG00000105538	RASIP1
ENSG00000276668	AC104237.3
ENSG00000129810	SGO1
ENSG00000114812	VIPR1
ENSG00000204949	FAM83A-AS1
ENSG00000171320	ESCO2
ENSG00000168497	CAVIN2
ENSG00000162687	KCNT2
ENSG00000154133	ROBO4
ENSG00000104738	MCM4
ENSG00000103241	FOXF1
ENSG00000093009	CDC45
ENSG00000171056	SOX7
ENSG00000102760	RGCC
ENSG00000268388	FENDRR
ENSG00000167434	CA4
ENSG00000156970	BUB1B
ENSG00000148677	ANKRD1
ENSG00000142945	KIF2C
ENSG00000120156	TEK
ENSG00000081248	CACNA1S
ENSG00000166292	TMEM100
ENSG00000157456	CCNB2
ENSG00000154721	JAM2
ENSG00000140525	FANCI
ENSG00000135063	FAM189A2
ENSG00000134115	CNTN6
ENSG00000132671	SSTR4
ENSG00000131747	TOP2A
ENSG00000187583	PLEKHN1
ENSG00000162722	TRIM58
ENSG00000161649	CD300LG
ENSG00000158764	ITLN2
ENSG00000154342	WNT3A
ENSG00000144120	TMEM177
ENSG00000121211	MND1
ENSG00000117399	CDC20
ENSG00000092051	JPH4
ENSG00000254726	MEX3A
ENSG00000189129	PLAC9
ENSG00000178084	HTR3C
ENSG00000175063	UBE2C
ENSG00000165480	SKA3
ENSG00000165434	PGM2L1
ENSG00000158402	CDC25C
ENSG00000147206	NXF3
ENSG00000121152	NCAPH
ENSG00000115361	ACADL
ENSG00000066405	CLDN18
ENSG00000277494	GPIHBP1
ENSG00000254959	INMT-MINDY4
ENSG00000241644	INMT
ENSG00000205213	LGR4
ENSG00000186193	SAPCD2
ENSG00000186185	KIF18B
ENSG00000183317	EPHA10
ENSG00000180385	EMC3-AS1
ENSG00000163815	CLEC3B
ENSG00000141934	PLPP2
ENSG00000134690	CDCA8
ENSG00000104938	CLEC4M
ENSG00000092421	SEMA6A
ENSG00000267107	PCAT19
ENSG00000262772	LINC01977
ENSG00000258947	TUBB3
ENSG00000254951	LOC283299
ENSG00000249859	PVT1
ENSG00000237923	LINC02570
ENSG00000236054	Z82246.1
ENSG00000182010	RTKN2
ENSG00000167964	RAB26
ENSG00000163918	RFC4
ENSG00000143590	EFNA3
ENSG00000134201	GSTM5
ENSG00000130826	DKC1
ENSG00000120334	CENPL
ENSG00000103257	SLC7A5
ENSG00000094804	CDC6
ENSG00000049283	EPN3
ENSG00000245614	DDX11-AS1
ENSG00000228692	AL445307.1
ENSG00000186994	KANK3
ENSG00000178999	AURKB
ENSG00000168481	LGI3
ENSG00000166851	PLK1
ENSG00000163472	TMEM79
ENSG00000138346	DNA2
ENSG00000116147	TNR
ENSG00000113569	NUP155
ENSG00000111344	RASAL1
ENSG00000108370	RGS9
ENSG00000075218	GTSE1
ENSG00000059573	ALDH18A1
ENSG00000034971	MYOC
ENSG00000010319	SEMA3G
ENSG00000263586	HID1-AS1
ENSG00000249915	PDCD6
ENSG00000231890	DARS-AS1
ENSG00000179967	PPP1R14BP3
ENSG00000173715	C11orf80
ENSG00000171819	ANGPTL7
ENSG00000165197	VEGFD
ENSG00000158315	RHBDL2
ENSG00000143217	NECTIN4
ENSG00000137135	ARHGEF39
ENSG00000132680	KHDC4
ENSG00000130164	LDLR
ENSG00000123485	HJURP
ENSG00000123473	STIL
ENSG00000115507	OTX1
ENSG00000113368	LMNB1
ENSG00000112214	FHL5
ENSG00000105613	MAST1
ENSG00000077152	UBE2T
ENSG00000070778	PTPN21
ENSG00000261143	ADAMTS7P3
ENSG00000259417	CTXND1
ENSG00000244280	ECEL1P2
ENSG00000232188	AL354714.3
ENSG00000227947	LINC01738
ENSG00000215875	ST13P20
ENSG00000196793	ZNF239
ENSG00000178301	AQP11
ENSG00000159259	CHAF1B
ENSG00000156804	FBXO32
ENSG00000140650	PMM2
ENSG00000140534	TICRR
ENSG00000136114	THSD1
ENSG00000131153	GINS2
ENSG00000115368	WDR75
ENSG00000113396	SLC27A6
ENSG00000111641	NOP2
ENSG00000087586	AURKA
ENSG00000078081	LAMP3
ENSG00000062716	VMP1
ENSG00000051341	POLQ
ENSG00000024526	DEPDC1
ENSG00000276170	AC244153.1
ENSG00000261340	LINC01616
ENSG00000253507	AC104257.1
ENSG00000249741	AC093890.1
ENSG00000227036	LINC00511
ENSG00000173391	OLR1
ENSG00000172244	C5orf34
ENSG00000169679	BUB1
ENSG00000168685	IL7R
ENSG00000155897	ADCY8
ENSG00000145604	SKP2
ENSG00000144867	SRPRB
ENSG00000134954	ETS1
ENSG00000127564	PKMYT1
ENSG00000126953	TIMM8A
ENSG00000109805	NCAPG
ENSG00000109674	NEIL3
ENSG00000104967	NOVA2
ENSG00000088340	FER1L4
ENSG00000256948	AC026369.3
ENSG00000226886	AC093787.1
ENSG00000225706	PTPRD-AS1
ENSG00000185842	DNAH14
ENSG00000183378	OVCH2
ENSG00000166012	TAF1D
ENSG00000165474	GJB2
ENSG00000150961	SEC24D
ENSG00000148488	ST8SIA6
ENSG00000131355	ADGRE3
ENSG00000129173	E2F8
ENSG00000118193	KIF14
ENSG00000116014	KISS1R
ENSG00000100196	KDELR3
ENSG00000077522	ACTN2
ENSG00000280255	AC004947.2
ENSG00000272666	KLHDC7B-DT
ENSG00000246273	SBF2-AS1
ENSG00000245522	LINC02709
ENSG00000233884	AL772337.2
ENSG00000225518	LINC01703
ENSG00000205667	ARSH
ENSG00000197713	RPE
ENSG00000185303	SFTPA2
ENSG00000173599	PC
ENSG00000169258	GPRIN1
ENSG00000127329	PTPRB
ENSG00000122484	RPAP2
ENSG00000110492	MDK
ENSG00000101162	TUBB1
ENSG00000092853	CLSPN
ENSG00000278259	MYO19
ENSG00000270977	AC015849.5
ENSG00000261353
ENSG00000253395	AP003469.2
ENSG00000249364	LOC101928858
ENSG00000239268	AC092691.1
ENSG00000217801	LOC100288175
ENSG00000189134	NKAPL
ENSG00000179348	GATA2
ENSG00000168887	C2orf68
ENSG00000162063	CCNF
ENSG00000140505	CYP1A2
ENSG00000139304	PTPRQ
ENSG00000125630	POLR1B
ENSG00000104415	CCN4
ENSG00000100625	SIX4
ENSG00000100307	CBX7
ENSG00000270076	AF131215.7
ENSG00000259471	LINC01169
ENSG00000211677	IGLC2
ENSG00000171121	KCNMB3
ENSG00000170373	CST1
ENSG00000163431	LMOD1
ENSG00000154783	FGD5
ENSG00000152580	IGSF10
ENSG00000122694	GLIPR2
ENSG00000109205	ODAM
ENSG00000101194	SLC17A9
ENSG00000101057	MYBL2
ENSG00000095370	SH2D3C
ENSG00000043591	ADRB1
ENSG00000253821	AC090796.1
ENSG00000241717	VWFP1
ENSG00000239672	NME1
ENSG00000205702	CYP2D7
ENSG00000198468	FLVCR1-DT
ENSG00000197291	RAMP2-AS1
ENSG00000176444	CLK2
ENSG00000171124	FUT3
ENSG00000171084	FAM86JP
ENSG00000170323	FABP4
ENSG00000168539	CHRM1
ENSG00000166482	MFAP4
ENSG00000132466	ANKRD17
ENSG00000117114	ADGRL2
ENSG00000109667	SLC2A9
ENSG00000106367	AP1S1
ENSG00000103269	RHBDL1
ENSG00000101280	ANGPT4
ENSG00000100321	SYNGR1
ENSG00000090889	KIF4A
ENSG00000016402	IL20RA
ENSG00000263528	IKBKE
ENSG00000257474	AC027288.1
ENSG00000248347	AC120036.1
ENSG00000237857
ENSG00000234678	ELF3-AS1
ENSG00000225329	LHFPL3-AS2
ENSG00000204566
ENSG00000197405	C5AR1
ENSG00000196754	S100A2
ENSG00000188831	DPPA3P2
ENSG00000182048	TRPC2
ENSG00000170989	S1PR1
ENSG00000169255	B3GALNT1
ENSG00000164530	PI16
ENSG00000159708	LRRC36
ENSG00000155066	PROM2
ENSG00000154040	CABYR
ENSG00000152137	HSPB8
ENSG00000135953	MFSD9
ENSG00000134285	FKBP11
ENSG00000126759	CFP
ENSG00000113070	HBEGF
ENSG00000104951	IL4I1
ENSG00000099769	IGFALS
ENSG00000096063	SRPK1
ENSG00000070501	POLB
ENSG00000064201	TSPAN32
ENSG00000280020	AC116407.3
ENSG00000260853	AC109460.2
ENSG00000251287	ALG1L2
ENSG00000236304	LOC107984360
ENSG00000234281	LANCL1-AS1
ENSG00000229152	ANKRD10-IT1
ENSG00000228437	LINC02474
ENSG00000224652	LINC00885
ENSG00000204623	ZNRD1ASP
ENSG00000196628	TCF4
ENSG00000185829	ARL17A
ENSG00000184445	KNTC1
ENSG00000184374	COLEC10
ENSG00000165072	MAMDC2
ENSG00000154553	PDLIM3
ENSG00000150551	LYPD1
ENSG00000149557	FEZ1
ENSG00000136404	TM6SF1
ENSG00000131477	RAMP2
ENSG00000121068	TBX2
ENSG00000117650	NEK2
ENSG00000116120	FARSB
ENSG00000115657	ABCB6
ENSG00000106028	SSBP1
ENSG00000272456	AC087045.2
ENSG00000267095	AC025048.1
ENSG00000266120	AC104984.4
ENSG00000256525	POLG2
ENSG00000244734	HBB
ENSG00000243466	IGKV1-5
ENSG00000240889	NDUFB2-AS1
ENSG00000235387	SPAAR
ENSG00000230797	YY2
ENSG00000230701	FBXW4P1
ENSG00000229312	AL353693.1
ENSG00000226029	LINC01772
ENSG00000224041	IGKV3D-15
ENSG00000213420	GPC2
ENSG00000211445	GPX3
ENSG00000204161	TMEM273
ENSG00000198358	LOC101928372
ENSG00000196584	XRCC2
ENSG00000185332	TMEM105
ENSG00000183682	BMP8A
ENSG00000183087	GAS6
ENSG00000167912	LOC100505501
ENSG00000167703	SLC43A2
ENSG00000166803	PCLAF
ENSG00000166143	PPP1R14D
ENSG00000165591	FAAH2
ENSG00000161640	SIGLEC11
ENSG00000159147	DONSON
ENSG00000155011	DKK2
ENSG00000154188	ANGPT1
ENSG00000149503	INCENP
ENSG00000149218	ENDOD1
ENSG00000147257	GPC3
ENSG00000136783	NIPSNAP3A
ENSG00000136274	NACAD
ENSG00000128040	SPINK2
ENSG00000124787	RPP40
ENSG00000116922	C1orf109
ENSG00000114654	EFCC1
ENSG00000111961	SASH1
ENSG00000106462	EZH2
ENSG00000105971	CAV2
ENSG00000101104	PABPC1L
ENSG00000012822	CALCOCO1
ENSG00000006740	ARHGAP44
ENSG00000279805	Z95114.3
ENSG00000274736	CCL23
ENSG00000274414	AL121772.1
ENSG00000274270	AL137060.3
ENSG00000267892	AC022144.1
ENSG00000261269	AC093278.2
ENSG00000241472	PTPRG-AS1
ENSG00000237276	ANO7L1
ENSG00000235947	EGOT
ENSG00000203999	LINC01270
ENSG00000186642	PDE2A
ENSG00000184608	FAM167A-AS1
ENSG00000183765	CHEK2
ENSG00000182575	NXPH3
ENSG00000178726	THBD
ENSG00000176884	GRIN1
ENSG00000173714	WFIKKN2
ENSG00000172987	HPSE2
ENSG00000154146	NRGN
ENSG00000129744	ART1
ENSG00000124067	SLC12A4
ENSG00000118007	STAG1
ENSG00000113460	BRIX1
ENSG00000108474	PIGL
ENSG00000105227	PRX
ENSG00000104918	RETN
ENSG00000101003	GINS1
ENSG00000099901	RANBP1
ENSG00000084628	NKAIN1
ENSG00000071794	HLTF
ENSG00000068028	RASSF1
ENSG00000036473	OTC
ENSG00000035141	FAM136A
ENSG00000275601	AC011330.2
ENSG00000274730	AC141273.2
ENSG00000272097	AL024498.1
ENSG00000267698	LOC101927572
ENSG00000265107	GJA5
ENSG00000264016	AC015908.3
ENSG00000258658	AL139021.3
ENSG00000258199	AC073896.4
ENSG00000257913	DDN-AS1
ENSG00000256210	AC005255.1
ENSG00000255624	C10orf88B
ENSG00000243004	AC005062.1
ENSG00000237978	KCNMB2-AS1
ENSG00000236013	LOC100507477
ENSG00000235237	Z82188.2
ENSG00000234754	LINC02817
ENSG00000231518
ENSG00000226074	PRSS44P
ENSG00000224805	LINC00853
ENSG00000215018	COL28A1
ENSG00000213203	GIMAP1
ENSG00000211978	IGHV5-78
ENSG00000211642	IGLV10-54
ENSG00000205560	CPT1B
ENSG00000204822	MRPL53
ENSG00000204220	PFDN6
ENSG00000203757	OR6K3
ENSG00000203747	FCGR3A
ENSG00000179820	MYADM
ENSG00000172461	FUT9
ENSG00000170439	METTL7B
ENSG00000169085	VXN
ENSG00000160867	FGFR4
ENSG00000154678	PDE1C
ENSG00000152332	UHMK1
ENSG00000143799	PARP1
ENSG00000137393	RNF144B
ENSG00000136982	DSCC1
ENSG00000136960	ENPP2
ENSG00000135917	SLC19A3
ENSG00000129675	ARHGEF6
ENSG00000128165	ADM2
ENSG00000127324	TSPAN8
ENSG00000121988	ZRANB3
ENSG00000117069	ST6GALNAC5
ENSG00000114346	ECT2
ENSG00000112242	E2F3
ENSG00000110799	VWF
ENSG00000108622	ICAM2
ENSG00000103591	AAGAB
ENSG00000102104	RS1
ENSG00000100883	SRP54
ENSG00000099260	PALMD
ENSG00000075702	WDR62
ENSG00000074201	CLNS1A
ENSG00000070193	FGF10
ENSG00000281370
ENSG00000279631	AL158211.5
ENSG00000278971	AC091305.1
ENSG00000277511	AC116407.2
ENSG00000276772	AC025271.4
ENSG00000276409	CCL14
ENSG00000274653	AC106782.5
ENSG00000272226	AL136985.2
ENSG00000269711	AC008763.3
ENSG00000267702	AP005131.6
ENSG00000267422	AC016582.2
ENSG00000262251
ENSG00000257281	AC009729.1
ENSG00000253288	AC046195.1
ENSG00000245711	NADK2-AS1
ENSG00000233609	RPL10P19
ENSG00000233101	HOXB-AS3
ENSG00000227307	AC010998.1
ENSG00000225077	LINC00337
ENSG00000198554	WDHD1
ENSG00000185737	NRG3
ENSG00000185614	INKA1
ENSG00000182134	TDRKH
ENSG00000174640	SLCO2A1
ENSG00000174156	GSTA3
ENSG00000173369	C1QB
ENSG00000171049	FPR2
ENSG00000169718	DUS1L
ENSG00000168484	SFTPC
ENSG00000167103	PIP5KL1
ENSG00000166104	AC126323.1
ENSG00000163808	KIF15
ENSG00000163626	COX18
ENSG00000163590	PPM1L
ENSG00000163535	SGO2
ENSG00000163219	ARHGAP25
ENSG00000162849	KIF26B
ENSG00000162493	PDPN
ENSG00000155659	VSIG4
ENSG00000154065	ANKRD29
ENSG00000152944	MED21
ENSG00000147044	CASK
ENSG00000138658	ZGRF1
ENSG00000136630	HLX
ENSG00000135069	PSAT1
ENSG00000132429	POPDC3
ENSG00000131196	NFATC1
ENSG00000128285	MCHR1
ENSG00000128159	TUBGCP6
ENSG00000128059	PPAT
ENSG00000126947	ARMCX1
ENSG00000126500	FLRT1
ENSG00000125810	CD93
ENSG00000122912	SLC25A16
ENSG00000109814	UGDH
ENSG00000108389	MTMR4
ENSG00000107593	PKD2L1
ENSG00000105865	DUS4L
ENSG00000093072	ADA2
ENSG00000086232	EIF2AK1
ENSG00000083093	PALB2
ENSG00000073712	FERMT2
ENSG00000070182	SPTB
ENSG00000056277	ZNF280C
ENSG00000006071	ABCC8
ENSG00000004776	HSPB6
ENSG00000279529	AC008764.8
ENSG00000275839	AC243654.2
ENSG00000273033	LINC02035
ENSG00000267750	RUNDC3A-AS1
ENSG00000262884	LOC101927911
ENSG00000262155	LINC02175
ENSG00000261338	AC021016.1
ENSG00000259772	LOC283710
ENSG00000259490	IGHV3OR15-7
ENSG00000258130	AC106782.1
ENSG00000257542	OR7E47P
ENSG00000253931	AC105118.1
ENSG00000252112	SNORD63
ENSG00000251675	AC010260.1
ENSG00000236015	AC011290.2
ENSG00000234602	MCIDAS
ENSG00000233903
ENSG00000227038	GTF2IP7
ENSG00000226958
ENSG00000224796	RPL32P1
ENSG00000214826	DDX12P
ENSG00000214215
ENSG00000212901	KRTAP3-1
ENSG00000211967	IGHV3-53
ENSG00000211787	TRAV8-3
ENSG00000204687	MAS1L
ENSG00000204381	LAYN
ENSG00000200063	AC061992.1
ENSG00000199313	RNU4-82P
ENSG00000198873	GRK5
ENSG00000197497	ZNF665
ENSG00000188783	PRELP
ENSG00000188536	HBA2
ENSG00000185499	MUC1
ENSG00000184113	CLDN5
ENSG00000183688	RFLNB
ENSG00000183090	FREM3
ENSG00000181798	LINC00471
ENSG00000178187	ZNF454
ENSG00000177303	CASKIN2
ENSG00000176435	CLEC14A
ENSG00000174371	EXO1
ENSG00000172650	AGAP5
ENSG00000170558	CDH2
ENSG00000168546	GFRA2
ENSG00000167208	SNX20
ENSG00000166454	ATMIN
ENSG00000166349	RAG1
ENSG00000164972	C9orf24
ENSG00000164037	SLC9B1
ENSG00000164035	EMCN
ENSG00000163599	CTLA4
ENSG00000163568	AIM2
ENSG00000163462	TRIM46
ENSG00000163421	PROK2
ENSG00000162613	FUBP1
ENSG00000159055	MIS18A
ENSG00000155438	NIFK
ENSG00000154359	LONRF1
ENSG00000152256	PDK1
ENSG00000149131	SERPING1
ENSG00000147234	FRMPD3
ENSG00000143924	EML4
ENSG00000139618	BRCA2
ENSG00000139330	KERA
ENSG00000137441	FGFBP2
ENSG00000132646	PCNA
ENSG00000130775	THEMIS2
ENSG00000124019	FAM124B
ENSG00000123643	SLC36A1
ENSG00000123213	NLN
ENSG00000122877	EGR2
ENSG00000122852	SFTPA1
ENSG00000121957	GPSM2
ENSG00000121797	CCRL2
ENSG00000120913	PDLIM2
ENSG00000120658	ENOX1
ENSG00000116701	NCF2
ENSG00000115363	EVA1A
ENSG00000114200	BCHE
ENSG00000111886	GABRR2
ENSG00000111728	ST8SIA1
ENSG00000110958	PTGES3
ENSG00000109501	WFS1
ENSG00000106603	COA1
ENSG00000106089	STX1A
ENSG00000103274	NUBP1
ENSG00000101825	MXRA5
ENSG00000100311	PDGFB
ENSG00000076067	RBMS2
ENSG00000075131	TIPIN
ENSG00000071909	MYO3B
ENSG00000071282	LMCD1
ENSG00000029993	HMGB3
ENSG00000018280	SLC11A1
ENSG00000281731	METTL14-DT
ENSG00000278867	AC090616.6
ENSG00000277224	H2BC7
ENSG00000275830	AL390755.1
ENSG00000273373	AL355488.1
ENSG00000272954	AP000553.2
ENSG00000271698	AC233992.2
ENSG00000271334	LINC02104
ENSG00000268117	VN1R84P
ENSG00000267603	LINC01028
ENSG00000267528
ENSG00000267506	AC021683.2
ENSG00000267374	MIR924HG
ENSG00000265939	UBE2CP2
ENSG00000264230	ANXA8L1
ENSG00000262222
ENSG00000261644	AC007728.2
ENSG00000260912	AL158206.1
ENSG00000260810	AL135818.2
ENSG00000260571	BNIP3P5
ENSG00000260549	MT1L
ENSG00000259962	AC007342.2
ENSG00000259138	AL049780.2
ENSG00000258084	AC128707.1
ENSG00000256742	KDM2B-DT
ENSG00000255572	AC018653.1
ENSG00000254744	AC084855.1
ENSG00000254438	LINC02683
ENSG00000250899	AC125807.2
ENSG00000250893	AC098869.2
ENSG00000250523	AC093909.3
ENSG00000248551	AC095050.1
ENSG00000248349	AC112204.1
ENSG00000244791	LOC101927657
ENSG00000244349	AL662791.1
ENSG00000243742	RPLP0P2
ENSG00000243566	UPK3B
ENSG00000243264	IGKV2D-29
ENSG00000242371	IGKV1-39
ENSG00000241127	YAE1
ENSG00000239474	KLHL41
ENSG00000238035	AC138035.1
ENSG00000236078	LINC01447
ENSG00000234494	SP2-AS1
ENSG00000233746	LINC00656
ENSG00000233300	EIF4A1P1
ENSG00000232445	EMSLR
ENSG00000231240	KLF2P1
ENSG00000230445	LRRC37A6P
ENSG00000230353	RPS21P2
ENSG00000230023	LINC02800
ENSG00000229999	SGSM3-AS1
ENSG00000229393	AL139246.4
ENSG00000229388	LINC01715
ENSG00000227321	MTND4P15
ENSG00000224739	AC016735.1
ENSG00000224367	OACYLP
ENSG00000223842	AL360093.1
ENSG00000223478	LOC100506100
ENSG00000222033	LINC01124
ENSG00000221947	XKR9
ENSG00000217862	H4C10P
ENSG00000215148	PRSS41
ENSG00000214837	LINC01347
ENSG00000214114	MYCBP
ENSG00000214100	PLAC9P1
ENSG00000211966	IGHV5-51
ENSG00000211950	IGHV1-24
ENSG00000211652	IGLV7-43
ENSG00000207864	MIR27B
ENSG00000207834
ENSG00000207697	MIR573
ENSG00000206177	HBM
ENSG00000205037	LOC400553
ENSG00000204392	LSM2
ENSG00000204217	BMPR2
ENSG00000198883	PNMA5
ENSG00000197889	MEIG1
ENSG00000197122	SRC
ENSG00000188511	C22orf34
ENSG00000188501	LCTL
ENSG00000188372	ZP3
ENSG00000187116	LILRA5
ENSG00000186908	ZDHHC17
ENSG00000186684	CYP27C1
ENSG00000185432	METTL7A
ENSG00000184347	SLIT3
ENSG00000181085	MAPK15
ENSG00000177853	ZNF518A
ENSG00000177551	NHLH2
ENSG00000176890	TYMS
ENSG00000176014	TUBB6
ENSG00000175489	LRRC25
ENSG00000174839	DENND6A
ENSG00000173727	AP000769.1
ENSG00000173464	RNASE11
ENSG00000171827	ZNF570
ENSG00000171421	MRPL36
ENSG00000171402	XAGE3
ENSG00000171004	HS6ST2
ENSG00000170276	HSPB2
ENSG00000169223	LMAN2
ENSG00000167779	IGFBP6
ENSG00000167588	GPD1
ENSG00000165475	CRYL1
ENSG00000163719	MTMR14
ENSG00000163428	LRRC58
ENSG00000162598	C1orf87
ENSG00000160345	C9orf116
ENSG00000158806	NPM2
ENSG00000156873	PHKG2
ENSG00000156234	CXCL13
ENSG00000155511	GRIA1
ENSG00000155097	ATP6V1C1
ENSG00000154127	UBASH3B
ENSG00000152904	GGPS1
ENSG00000152669	CCNO
ENSG00000152527	PLEKHH2
ENSG00000152207	CYSLTR2
ENSG00000151849	CENPJ
ENSG00000150756	ATPSCKMT
ENSG00000149970	CNKSR2
ENSG00000149679	CABLES2
ENSG00000147443	DOK2
ENSG00000147231	RADX
ENSG00000142871	CCN1
ENSG00000142227	EMP3
ENSG00000140968	IRF8
ENSG00000140905	GCSH
ENSG00000140678	ITGAX
ENSG00000137563	GGH
ENSG00000134531	EMP1
ENSG00000133246	PRAM1
ENSG00000133195	SLC39A11
ENSG00000132510	KDM6B
ENSG00000132002	DNAJB1
ENSG00000130768	SMPDL3B
ENSG00000130598	TNNI2
ENSG00000128050	PAICS
ENSG00000124602	UNC5CL
ENSG00000120686	UFM1
ENSG00000119681	LTBP2
ENSG00000119333	DYNC2I2
ENSG00000119314	PTBP3
ENSG00000116711	PLA2G4A
ENSG00000116221	MRPL37
ENSG00000116016	EPAS1
ENSG00000115840	SLC25A12
ENSG00000115806	GORASP2
ENSG00000112902	SEMA5A
ENSG00000112079	STK38
ENSG00000107099	DOCK8
ENSG00000106785	TRIM14
ENSG00000105370	LIM2
ENSG00000105352	CEACAM4
ENSG00000105185	PDCD5
ENSG00000104814	MAP4K1
ENSG00000104687	GSR
ENSG00000102271	KLHL4
ENSG00000101335	MYL9
ENSG00000101213	PTK6
ENSG00000100599	RIN3
ENSG00000100034	PPM1F
ENSG00000096968	JAK2
ENSG00000089199	CHGB
ENSG00000080644	CHRNA3
ENSG00000079257	LXN
ENSG00000028137	TNFRSF1B
ENSG00000023516	AKAP11
ENSG00000018236	CNTN1
ENSG00000009830	POMT2
ENSG00000281887	GIMAP1-GIMAP5
ENSG00000281780	snoZ196
ENSG00000280387	AL109806.1
ENSG00000279940	AC073862.3
ENSG00000279784	FP236315.3
ENSG00000279599	AC005514.1
ENSG00000278963	AC005921.3
ENSG00000278344	AC063943.2
ENSG00000278309
ENSG00000277758	LOC102724488
ENSG00000277349	AC133919.3
ENSG00000276043	UHRF1
ENSG00000275764	AC092747.4
ENSG00000275598	AP000484.1
ENSG00000275401	AL391095.3
ENSG00000275026	GXYLT1P4
ENSG00000274759	RNA5SP527
ENSG00000274627
ENSG00000273901	AC012313.9
ENSG00000272787	AC253536.6
ENSG00000272218	AC108865.2
ENSG00000272172	AC138696.2
ENSG00000270332	SMC2-DT
ENSG00000270015
ENSG00000269896	LOC100129534
ENSG00000269755	AC008758.6
ENSG00000267667
ENSG00000266805	AP005432.1
ENSG00000266101	AC004408.1
ENSG00000265452	MIR3682
ENSG00000264357	MIR4648
ENSG00000264274	MIR4799
ENSG00000264235	MYL12-AS1
ENSG00000264201	MIR4701
ENSG00000263017	AC036164.1
ENSG00000261212
ENSG00000260942	CAPN10-DT
ENSG00000260257	AL035071.1
ENSG00000259994	AL353796.1
ENSG00000259736	CRTC3-AS1
ENSG00000259631	AC104316.2
ENSG00000259337	IGHV1OR15-2
ENSG00000259188	AC025040.1
ENSG00000258711	AL358334.2
ENSG00000258627	AC103996.1
ENSG00000258597	SERPINA2
ENSG00000258245	RPL10P13
ENSG00000257878	AC007298.2
ENSG00000257175	CR383656.1
ENSG00000256751	PLBD1-AS1
ENSG00000256427	AC010175.1
ENSG00000255886	AC020611.2
ENSG00000255587	RAB44
ENSG00000255399	TBX5-AS1
ENSG00000254973	AC105219.3
ENSG00000254944	ATP5PBP5
ENSG00000254872	LINC02688
ENSG00000254708	AL139174.1
ENSG00000254395	IGHV4-55
ENSG00000254367	AC087269.1
ENSG00000254002	AC012574.2
ENSG00000253846	PCDHGA10
ENSG00000253742	IGHV3-60
ENSG00000253481	IGKV1OR22-1
ENSG00000253457	SMIM18
ENSG00000253438	PCAT1
ENSG00000253217	AP001574.1
ENSG00000253177	LOC101926956
ENSG00000252677	AC106037.1
ENSG00000252355	RN7SKP287
ENSG00000252275	RNU7-192P
ENSG00000251916	RNU1-61P
ENSG00000251374	AC010598.1
ENSG00000251356	RAB5CP2
ENSG00000251165	F11-AS1
ENSG00000250515	AC116353.4
ENSG00000250050	MTND4P9
ENSG00000249893	MTND6P16
ENSG00000249846	LINC02021
ENSG00000249773	AC092647.5
ENSG00000249740	LINC01265
ENSG00000249426	AC093206.1
ENSG00000249395	CASC9
ENSG00000248774	AC097534.1
ENSG00000248515	AC024230.1
ENSG00000248405	PRR5-ARHGAP8
ENSG00000247373	TMED2-DT
ENSG00000246982	Z84485.1
ENSG00000246548	LINC02288
ENSG00000244567
ENSG00000243885	AC108751.4
ENSG00000243384	AC119424.1
ENSG00000242612	DECR2
ENSG00000242444	AC007207.1
ENSG00000242151	DYNLL1P5
ENSG00000242019	KIR3DL3
ENSG00000241907	RPS20P4
ENSG00000241886	AC112496.1
ENSG00000240791	MTND4LP7
ENSG00000240563	L1TD1
ENSG00000240499	AC004594.1
ENSG00000240098	RN7SL351P
ENSG00000240089	BMS1P3
ENSG00000239887	C1orf226
ENSG00000238498	SNORD13P1
ENSG00000237850	LOC645202
ENSG00000237761	AL161646.1
ENSG00000237493	AC034102.1
ENSG00000237399	PITRM1-AS1
ENSG00000237118	CYP2F2P
ENSG00000237031	AC008067.1
ENSG00000236988	AL359641.1
ENSG00000236463	LINC00427
ENSG00000236319	AC105021.1
ENSG00000235770	LINC00607
ENSG00000235049	LINC00940
ENSG00000234572	LINC01800
ENSG00000234155	LINC02535
ENSG00000233461	AL445524.1
ENSG00000233354	LINC00028
ENSG00000232725	U52111.1
ENSG00000232361	AC069304.1
ENSG00000232328	AC084030.1
ENSG00000232223	CNN2P10
ENSG00000231947	MTND2P24
ENSG00000231731	AC010976.1
ENSG00000231651	DLG3-AS1
ENSG00000231595
ENSG00000231459
ENSG00000231295	AC004888.1
ENSG00000231104	AC022395.1
ENSG00000230838	LINC01614
ENSG00000230712	GGTLC4P
ENSG00000230710	LINC00332
ENSG00000230528	NOS2P3
ENSG00000230372
ENSG00000230164	MAS1LP1
ENSG00000230106	SNRPCP15
ENSG00000230099	TRBV5-4
ENSG00000229917	RPL7P46
ENSG00000229647	MYOSLID
ENSG00000228409	CCT6P1
ENSG00000228361	AL606970.2
ENSG00000228278	ORM2
ENSG00000228054	RANP5
ENSG00000227107	AC104667.1
ENSG00000227071	FOCAD-AS1
ENSG00000226791	LINC02611
ENSG00000226479	TMEM185B
ENSG00000226363	HAGLROS
ENSG00000226137	BAIAP2-DT
ENSG00000226088	HHLA3-AS1
ENSG00000225938	AL109741.1
ENSG00000225932	CTAGE4
ENSG00000225891	DHDDS-AS1
ENSG00000225612	LOC105375589
ENSG00000225267	RPL8P2
ENSG00000225131	PSME2P2
ENSG00000224969	AL645608.1
ENSG00000224809	BEND3P2
ENSG00000224730	LILRB1-AS1
ENSG00000224570	AC097063.1
ENSG00000224259	LINC01133
ENSG00000224209	LINC00466
ENSG00000224081	SLC44A3-AS1
ENSG00000223800	AL355314.1
ENSG00000223391	AC006210.1
ENSG00000222898	RN7SKP97
ENSG00000222726	RNU2-7P
ENSG00000222429	RNU6-955P
ENSG00000222385	RN7SKP158
ENSG00000219470	AL355802.1
ENSG00000217159	LARP1P1
ENSG00000215788	TNFRSF25
ENSG00000215154	LOC652276
ENSG00000215088	RPS5P3
ENSG00000214642	DEFB113
ENSG00000214413	BBIP1
ENSG00000214050	FBXO16
ENSG00000213863
ENSG00000213557	AC068050.1
ENSG00000213519	AC132008.1
ENSG00000213339	QTRT1
ENSG00000212402	SNORA74B
ENSG00000211892	IGHG4
ENSG00000211599	IGKV5-2
ENSG00000207948	MIR328
ENSG00000205236	AC105052.1
ENSG00000205086	C2orf91
ENSG00000204577	LILRB3
ENSG00000204219	TCEA3
ENSG00000204003	AL355987.1
ENSG00000201820	Y_RNA
ENSG00000199906	RNU5B-2P
ENSG00000199565	Y_RNA
ENSG00000198888	ND1
ENSG00000198844	ARHGEF15
ENSG00000197976	AKAP17A
ENSG00000197965	MPZL1
ENSG00000197930	ERO1A
ENSG00000197465	GYPE
ENSG00000197251	LINC00336
ENSG00000197245	FAM110D
ENSG00000197008	ZNF138
ENSG00000196937	FAM3C
ENSG00000196678	ERI2
ENSG00000196616	ADH1B
ENSG00000196476	C20orf96
ENSG00000196236	XPNPEP3
ENSG00000196092	PAX5
ENSG00000188730	VWC2
ENSG00000188706	ZDHHC9
ENSG00000188523	CFAP77
ENSG00000188242	PP7080
ENSG00000186416	NKRF
ENSG00000186340	THBS2
ENSG00000186104	CYP2R1
ENSG00000186056	MATN1-AS1
ENSG00000185758	CLDN24
ENSG00000185567	AHNAK2
ENSG00000185271	KLHL33
ENSG00000185052	SLC24A3
ENSG00000184385	UMODL1-AS1
ENSG00000183837	PNMA3
ENSG00000183801	OLFML1
ENSG00000183605	SFXN4
ENSG00000183559	C10orf120
ENSG00000183401	CCDC159
ENSG00000182923	CEP63
ENSG00000182901	RGS7
ENSG00000182600	SNORC
ENSG00000182400	TRAPPC6B
ENSG00000182379	NXPH4
ENSG00000182199	SHMT2
ENSG00000181227	DLSTP1
ENSG00000181135	ZNF707
ENSG00000181097	LINC02878
ENSG00000181019	NQO1
ENSG00000180901	KCTD2
ENSG00000180329	CCDC43
ENSG00000179715	PCED1B
ENSG00000179091	CYC1
ENSG00000179083	FAM133A
ENSG00000178773	CPNE7
ENSG00000178623	GPR35
ENSG00000178397	FAM220A
ENSG00000178395	CCDC185
ENSG00000178162	FAR2P2
ENSG00000178150	ZNF114
ENSG00000177981	ASB8
ENSG00000177374	HIC1
ENSG00000176933	TOB2P1
ENSG00000176490	DIRAS1
ENSG00000176320	AL138899.1
ENSG00000174917	MICOS13
ENSG00000174837	ADGRE1
ENSG00000174175	SELP
ENSG00000173517	PEAK1
ENSG00000173273	TNKS
ENSG00000173269	MMRN2
ENSG00000172733	PURG
ENSG00000172292	CERS6
ENSG00000171777	RASGRP4
ENSG00000171757	LRRC34
ENSG00000171596	NMUR1
ENSG00000171509	RXFP1
ENSG00000171456	ASXL1
ENSG00000171365	CLCN5
ENSG00000171316	CHD7
ENSG00000171115	GIMAP8
ENSG00000169896	ITGAM
ENSG00000169607	CKAP2L
ENSG00000169554	ZEB2
ENSG00000169442	CD52
ENSG00000169016	E2F6
ENSG00000168743	NPNT
ENSG00000167065	DUSP18
ENSG00000166959	MS4A8
ENSG00000166763	STRCP1
ENSG00000166535	A2ML1
ENSG00000165194	PCDH19
ENSG00000165124	SVEP1
ENSG00000164941	INTS8
ENSG00000164109	MAD2L1
ENSG00000164045	CDC25A
ENSG00000163950	SLBP
ENSG00000163788	SNRK
ENSG00000163743	RCHY1
ENSG00000163637	PRICKLE2
ENSG00000163631	ALB
ENSG00000163145	C1QTNF7
ENSG00000163032	VSNL1
ENSG00000161847	RAVER1
ENSG00000161835	TAMALIN
ENSG00000161544	CYGB
ENSG00000160949	TONSL
ENSG00000160883	HK3
ENSG00000160271	RALGDS
ENSG00000158578	ALAS2
ENSG00000158055	GRHL3
ENSG00000157869	RAB28
ENSG00000157796	WDR19
ENSG00000157224	CLDN12
ENSG00000157077	ZFYVE9
ENSG00000156206	CFAP161
ENSG00000156052	GNAQ
ENSG00000155111	CDK19
ENSG00000153558	FBXL2
ENSG00000152822	GRM1
ENSG00000152086	TUBA3E
ENSG00000151689	INPP1
ENSG00000151612	ZNF827
ENSG00000151131	C12orf45
ENSG00000150048	CLEC1A
ENSG00000147592	LACTB2
ENSG00000147573	TRIM55
ENSG00000147535	PLPP5
ENSG00000146556	WASH2P
ENSG00000146094	DOK3
ENSG00000145782	ATG12
ENSG00000145526	CDH18
ENSG00000144655	CSRNP1
ENSG00000143995	MEIS1
ENSG00000143756	FBXO28
ENSG00000143552	NUP210L
ENSG00000143297	FCRL5
ENSG00000143228	NUF2
ENSG00000143149	ALDH9A1
ENSG00000143119	CD53
ENSG00000143110	C1orf162
ENSG00000141543	EIF4A3
ENSG00000140832	MARVELD3
ENSG00000140577	CRTC3
ENSG00000140368	PSTPIP1
ENSG00000138755	CXCL9
ENSG00000138496	PARP9
ENSG00000138207	RBP4
ENSG00000138193	PLCE1
ENSG00000138079	SLC3A1
ENSG00000137878	GCOM1
ENSG00000137834	SMAD6
ENSG00000136521	NDUFB5
ENSG00000136244	IL6
ENSG00000135838	NPL
ENSG00000135363	LMO2
ENSG00000135341	MAP3K7
ENSG00000134668	SPOCD1
ENSG00000134256	CD101
ENSG00000132763	MMACHC
ENSG00000132563	REEP2
ENSG00000132437	DDC
ENSG00000132274	TRIM22
ENSG00000132205	EMILIN2
ENSG00000131732	ZCCHC9
ENSG00000131471	AOC3
ENSG00000131055	COX4I2
ENSG00000130921	C12orf65
ENSG00000130653	PNPLA7
ENSG00000130595	TNNT3
ENSG00000127472	PLA2G5
ENSG00000126803	HSPA2
ENSG00000126246	IGFLR1
ENSG00000124802	EEF1E1
ENSG00000124160	NCOA5
ENSG00000120709	FAM53C
ENSG00000120327	PCDHB14
ENSG00000120318	ARAP3
ENSG00000120137	PANK3
ENSG00000120129	DUSP1
ENSG00000119862	LGALSL
ENSG00000116652	DLEU2L
ENSG00000116254	CHD5
ENSG00000116030	SUMO1
ENSG00000115364	MRPL19
ENSG00000113763	UNC5A
ENSG00000111912	NCOA7
ENSG00000111863	ADTRP
ENSG00000111716	LDHB
ENSG00000111052	LIN7A
ENSG00000110911	SLC11A2
ENSG00000110887	DAO
ENSG00000109625	CPZ
ENSG00000109586	GALNT7
ENSG00000109180	OCIAD1
ENSG00000109016	DHRS7B
ENSG00000107485	GATA3
ENSG00000106991	ENG
ENSG00000106178	CCL24
ENSG00000106133	NSUN5P2
ENSG00000105677	TMEM147
ENSG00000104327	CALB1
ENSG00000104081	BMF
ENSG00000103494	RPGRIP1L
ENSG00000103111	MON1B
ENSG00000102575	ACP5
ENSG00000101347	SAMHD1
ENSG00000101307	SIRPB1
ENSG00000101132	PFDN4
ENSG00000100558	PLEK2
ENSG00000100385	IL2RB
ENSG00000100372	SLC25A17
ENSG00000100226	GTPBP1
ENSG00000095713	CRTAC1
ENSG00000091483	FH
ENSG00000090447	TFAP4
ENSG00000089101	CFAP61
ENSG00000086730	LAT2
ENSG00000076685	NT5C2
ENSG00000074317	SNCB
ENSG00000067057	PFKP
ENSG00000065970	FOXJ2
ENSG00000065328	MCM10
ENSG00000052802	MSMO1
ENSG00000042429	MED17
ENSG00000042062	RIPOR3
ENSG00000026950	BTN3A1
ENSG00000019186	CYP24A1
ENSG00000013573	DDX11
ENSG00000011201	ANOS1
ENSG00000007923	DNAJC11
ENSG00000007350	TKTL1
ENSG00000000938	FGR
