# Supplementary material for: A feature selection-based framework to identify biomarkers for cancer diagnosis: A focus on lung adenocarcinoma
Source: PLoS One. 2022 Sep 6;17(9):e0269126. doi: 10.1371/journal.pone.0269126 (PMC9447897; doi:10.1371/journal.pone.0269126)
Supplement: S4 Table — (XLSX) [file pone.0269126.s004.xlsx]

## Sheet: DEGs
The List of identified differential expressed genes (DEGs) between normal (N) and tumor (T) samples
Gene_ID	Symbol	baseMean	log2FoldChange	lfcSE	stat	pvalue	padj
ENSG00000000460	C1orf112	430.395	1.74506	0.101187	7.36316	1.79608e-13	5.6385e-12
ENSG00000000938	FGR	1340.5	-2.18784	0.138522	-8.57509	9.90107e-18	4.63785e-16
ENSG00000001084	GCLC	5128.33	2.25378	0.225518	5.55956	2.70454e-08	4.86544e-07
ENSG00000002079	MYH16	44.8294	2.69842	0.251989	6.74006	1.58319e-11	4.14718e-10
ENSG00000002587	HS3ST1	1134.38	1.52563	0.172312	3.05044	0.00228507	0.0191512
ENSG00000002726	AOC1	1793.98	4.93649	0.316748	12.4278	1.84586e-35	3.28216e-33
ENSG00000002746	HECW1	88.116	2.35367	0.195353	6.92938	4.22703e-12	1.16062e-10
ENSG00000003249	DBNDD1	1464.08	1.97697	0.128495	7.60316	2.88993e-14	9.76927e-13
ENSG00000004776	HSPB6	487.034	-2.57129	0.199473	-7.87719	3.34829e-15	1.23932e-13
ENSG00000004799	PDK4	3260.87	-2.42445	0.201802	-7.05864	1.68141e-12	4.80048e-11
ENSG00000004838	ZMYND10	508.648	-2.04934	0.248487	-4.22292	2.41157e-05	0.000294429
ENSG00000004939	SLC4A1	9.41081	-3.47847	0.226524	-10.9413	7.31454e-28	7.37309e-26
ENSG00000005001	PRSS22	1330.69	1.66374	0.169553	3.91466	9.0533e-05	0.000998874
ENSG00000005073	HOXA11	22.9866	4.02687	0.491299	6.16095	7.23114e-10	1.58192e-08
ENSG00000005471	ABCB4	98.3203	2.03192	0.1988	5.19077	2.09431e-07	3.3646e-06
ENSG00000006016	CRLF1	5927.13	4.05662	0.343466	8.89932	5.61907e-19	2.94557e-17
ENSG00000006047	YBX2	260.339	4.76586	0.287746	13.0874	3.88608e-39	8.95068e-37
ENSG00000006118	TMEM132A	2629.86	2.01528	0.15336	6.62024	3.58615e-11	9.05254e-10
ENSG00000006377	DLX6	45.6092	5.00058	0.460227	8.69262	3.54178e-18	1.72069e-16
ENSG00000006611	USH1C	137.544	2.85627	0.362845	5.11586	3.1231e-07	4.87982e-06
ENSG00000006625	GGCT	2419.08	1.69845	0.109099	6.40203	1.53326e-10	3.62929e-09
ENSG00000006634	DBF4	659.793	1.4418	0.115024	3.8409	0.000122582	0.00132068
ENSG00000006740	ARHGAP44	1294.77	-1.64189	0.154035	-4.16719	3.08381e-05	0.000369999
ENSG00000007129	CEACAM21	161.089	-1.62729	0.164	-3.82497	0.000130789	0.00140332
ENSG00000007174	DNAH9	388.97	-2.11702	0.351512	-3.17775	0.00148424	0.0129218
ENSG00000007306	CEACAM7	134.086	3.6466	0.31834	8.31374	9.27313e-17	3.95983e-15
ENSG00000007314	SCN4A	90.8486	2.98872	0.315601	6.30136	2.95051e-10	6.76427e-09
ENSG00000007402	CACNA2D2	4027.71	-2.40675	0.263808	-5.33247	9.68872e-08	1.61915e-06
ENSG00000007908	SELE	233.055	-2.94035	0.232435	-8.34792	6.94766e-17	3.0014e-15
ENSG00000007968	E2F2	317.433	2.33896	0.153659	8.71383	2.9378e-18	1.43826e-16
ENSG00000008197	TFAP2D	58.8968	6.97107	0.611046	9.77189	1.4865e-22	1.01039e-20
ENSG00000008300	CELSR3	805.126	3.42715	0.184304	13.1693	1.31839e-39	3.20253e-37
ENSG00000008323	PLEKHG6	622.759	1.71441	0.162075	4.40791	1.04374e-05	0.00013472
ENSG00000008438	PGLYRP1	5.75046	-2.10766	0.254846	-4.34639	1.38395e-05	0.000175523
ENSG00000008441	NFIX	4266.52	-1.45228	0.154151	-2.93404	0.00334585	0.0271164
ENSG00000009694	TENM1	419.522	2.11803	0.329481	3.3933	0.00069056	0.00645697
ENSG00000009709	PAX7	354.164	7.59815	0.601802	10.964	5.69281e-28	5.77769e-26
ENSG00000010319	SEMA3G	731.965	-3.2908	0.146066	-15.6833	1.96817e-55	2.03467e-52
ENSG00000010379	SLC6A13	21.0973	-2.70646	0.23524	-7.25412	4.04271e-13	1.22753e-11
ENSG00000010438	PRSS3	124.252	4.58457	0.359715	9.96502	2.16822e-23	1.57233e-21
ENSG00000010671	BTK	757.403	-1.42124	0.135094	-3.11809	0.00182025	0.0155637
ENSG00000011201	ANOS1	2506.26	-2.8233	0.17499	-10.4194	2.02134e-25	1.689e-23
ENSG00000011347	SYT7	3006.9	3.44027	0.204501	11.9328	7.98502e-33	1.1638e-30
ENSG00000011426	ANLN	2169.12	3.85446	0.182562	15.6356	4.16688e-55	4.20978e-52
ENSG00000011465	DCN	21628.2	-1.50692	0.152042	-3.3341	0.000855755	0.00787433
ENSG00000011600	TYROBP	4346.72	-1.52642	0.154398	-3.4095	0.000650815	0.00611771
ENSG00000011677	GABRA3	118.902	6.00459	0.529376	9.45375	3.26901e-21	2.0183e-19
ENSG00000012048	BRCA1	778.71	1.50353	0.137284	3.66777	0.000244672	0.00250436
ENSG00000012171	SEMA3B	2120.3	-1.62062	0.207054	-2.99738	0.00272309	0.0224916
ENSG00000012779	ALOX5	2961.9	-1.87712	0.144522	-6.06915	1.28589e-09	2.72717e-08
ENSG00000012822	CALCOCO1	3861.1	-1.25566	0.0856404	-2.98528	0.00283316	0.0233054
ENSG00000013573	DDX11	1169.65	1.42283	0.126889	3.33226	0.00086143	0.00792163
ENSG00000013810	TACC3	2318.22	1.67465	0.125786	5.36351	8.16206e-08	1.37748e-06
ENSG00000015413	DPEP1	115.438	1.73373	0.224597	3.26689	0.00108738	0.00973165
ENSG00000015520	NPC1L1	119.106	3.53449	0.328271	7.72073	1.15664e-14	4.09038e-13
ENSG00000016082	ISL1	38.2197	3.92899	0.484044	6.05109	1.43872e-09	3.0239e-08
ENSG00000016402	IL20RA	509.602	-1.75726	0.201031	-3.76688	0.000165297	0.00174246
ENSG00000018280	SLC11A1	1927.4	-1.90276	0.153332	-5.88764	3.91743e-09	7.83715e-08
ENSG00000018625	ATP1A2	140.24	-2.31176	0.214407	-6.11808	9.47092e-10	2.04077e-08
ENSG00000019169	MARCO	4557.19	-3.07365	0.23139	-8.96171	3.19688e-19	1.69786e-17
ENSG00000019186	CYP24A1	4458.57	6.8448	0.331127	17.6512	9.96126e-70	5.51326e-66
ENSG00000019505	SYT13	658.674	4.5931	0.419209	8.57115	1.0246e-17	4.7843e-16
ENSG00000021488	SLC7A9	43.3448	2.63165	0.299921	5.44028	5.31958e-08	9.16515e-07
ENSG00000021826	CPS1	9634.08	6.48799	0.44164	12.4264	1.8794e-35	3.32849e-33
ENSG00000021852	C8B	189.832	-2.55118	0.362755	-4.27611	1.90186e-05	0.000236419
ENSG00000022267	FHL1	3044.11	-3.48634	0.180272	-13.7922	2.8409e-43	9.78964e-41
ENSG00000023839	ABCC2	910.856	4.81869	0.373221	10.2317	1.42975e-24	1.13697e-22
ENSG00000024526	DEPDC1	509.203	3.87343	0.190337	15.0966	1.706e-51	1.16672e-48
ENSG00000025423	HSD17B6	1532.88	-2.27759	0.237278	-5.38437	7.26982e-08	1.23629e-06
ENSG00000027644	INSRR	7.06492	2.118	0.303586	3.68263	0.000230841	0.00237207
ENSG00000029153	ARNTL2	1685.67	2.52139	0.208412	7.29993	2.87908e-13	8.8816e-12
ENSG00000029559	IBSP	84.8534	4.7685	0.344051	10.9533	6.40591e-28	6.47186e-26
ENSG00000029993	HMGB3	12721.5	3.53543	0.179014	14.1633	1.54552e-45	6.02658e-43
ENSG00000031081	ARHGAP31	2430.74	-2.1377	0.130833	-8.69579	3.44422e-18	1.67512e-16
ENSG00000032444	PNPLA6	3666.25	-1.58304	0.0879458	-6.62948	3.36864e-11	8.52768e-10
ENSG00000033170	FUT8	2987.42	1.47876	0.120242	3.98161	6.84501e-05	0.000772287
ENSG00000034053	APBA2	854.555	1.99541	0.194273	5.12376	2.99498e-07	4.6945e-06
ENSG00000034239	EFCAB1	246.971	-2.24782	0.302846	-4.12032	3.78349e-05	0.000446357
ENSG00000034971	MYOC	35.0324	-4.45335	0.317571	-10.8743	1.52903e-27	1.52399e-25
ENSG00000035499	DEPDC1B	351.972	3.61876	0.180365	14.5193	9.14906e-48	4.32663e-45
ENSG00000035664	DAPK2	1218.04	-1.93572	0.150379	-6.22241	4.8958e-10	1.09473e-08
ENSG00000036448	MYOM2	93.6787	-1.55598	0.169785	-3.27459	0.00105815	0.00950073
ENSG00000036473	OTC	8.24384	-3.77185	0.308994	-8.97054	2.95055e-19	1.57079e-17
ENSG00000037280	FLT4	1077.91	-1.37253	0.128604	-2.89669	0.00377117	0.030189
ENSG00000037897	METTL1	1148.79	1.36339	0.119658	3.03692	0.00239011	0.0199563
ENSG00000037965	HOXC8	44.6884	2.61185	0.314293	5.12848	2.92088e-07	4.59292e-06
ENSG00000038295	TLL1	162.568	-1.6104	0.171024	-3.5691	0.000358207	0.0035575
ENSG00000038427	VCAN	11842.8	1.76472	0.182725	4.18507	2.85083e-05	0.000343809
ENSG00000038945	MSR1	4153.53	-2.3091	0.17181	-7.61945	2.54759e-14	8.69799e-13
ENSG00000039523	RIPOR1	2888.93	-1.29831	0.104594	-2.85207	0.00434349	0.0343439
ENSG00000039537	C6	213.558	-2.10884	0.309656	-3.58089	0.000342423	0.00341448
ENSG00000040275	SPDL1	548.535	1.3124	0.100619	3.10477	0.0019043	0.0162075
ENSG00000041982	TNC	15358.7	1.6287	0.221802	2.83453	0.00458931	0.0360185
ENSG00000042980	ADAM28	1515.28	2.19132	0.165944	7.17904	7.02033e-13	2.07496e-11
ENSG00000043039	BARX2	508.193	3.98502	0.259766	11.4912	1.46075e-30	1.78884e-28
ENSG00000043355	ZIC2	81.494	5.20221	0.393869	10.669	1.42081e-26	1.29425e-24
ENSG00000043591	ADRB1	310.803	-3.24709	0.237135	-9.476	2.64208e-21	1.64725e-19
ENSG00000046604	DSG2	9452.15	1.49628	0.140292	3.53744	0.000404029	0.00396387
ENSG00000046653	GPM6B	544.626	-1.98635	0.156689	-6.29495	3.07504e-10	7.02441e-09
ENSG00000046774	MAGEC2	55.6279	6.32806	0.73327	7.26616	3.69845e-13	1.12917e-11
ENSG00000046889	PREX2	512.008	-1.86553	0.179012	-4.83505	1.33109e-06	1.92676e-05
ENSG00000047457	CP	17597.4	3.68716	0.23001	11.6828	1.56139e-31	2.04143e-29
ENSG00000047617	ANO2	48.4416	-2.1669	0.175263	-6.65802	2.77533e-11	7.08626e-10
ENSG00000047648	ARHGAP6	276.334	-2.43756	0.132415	-10.8565	1.85748e-27	1.81874e-25
ENSG00000048462	TNFRSF17	177.514	1.82044	0.221616	3.7021	0.000213822	0.0022079
ENSG00000048545	GUCA1A	13.3507	4.67091	0.386519	9.49737	2.15266e-21	1.35349e-19
ENSG00000049089	COL9A2	1301.82	1.94513	0.211441	4.46994	7.82431e-06	0.000102661
ENSG00000049283	EPN3	856.603	3.0787	0.168803	12.3144	7.57975e-35	1.2763e-32
ENSG00000049768	FOXP3	258.496	1.83427	0.14373	5.80442	6.45892e-09	1.25929e-07
ENSG00000050344	NFE2L3	2142.77	1.39558	0.144686	2.73403	0.00625653	0.047364
ENSG00000050555	LAMC3	984.183	-1.7434	0.172889	-4.29989	1.70886e-05	0.000213502
ENSG00000051180	RAD51	311.741	2.2264	0.146837	8.35211	6.70535e-17	2.90236e-15
ENSG00000051341	POLQ	294.688	3.33331	0.180544	12.9238	3.3052e-38	7.16711e-36
ENSG00000053108	FSTL4	840.751	2.46403	0.294368	4.97346	6.5767e-07	9.91031e-06
ENSG00000054179	ENTPD2	181.14	2.09138	0.229256	4.76055	1.93063e-06	2.74456e-05
ENSG00000054356	PTPRN	106.516	3.76348	0.323649	8.53853	1.3594e-17	6.24273e-16
ENSG00000055813	CCDC85A	89.7935	-2.82077	0.187903	-9.68991	3.32838e-22	2.21824e-20
ENSG00000056291	NPFFR2	32.9582	3.37412	0.447273	5.30799	1.10843e-07	1.83991e-06
ENSG00000056998	GYG2	567.465	2.24682	0.166451	7.49064	6.85395e-14	2.24193e-12
ENSG00000057593	F7	49.8298	2.90041	0.340682	5.57824	2.42969e-08	4.39053e-07
ENSG00000058335	RASGRF1	1112.01	-2.06375	0.262249	-4.05626	4.98642e-05	0.000576792
ENSG00000058404	CAMK2B	98.5267	2.5221	0.310175	4.90725	9.2362e-07	1.3654e-05
ENSG00000059573	ALDH18A1	4959.41	1.62855	0.0815888	7.70387	1.32006e-14	4.65351e-13
ENSG00000060140	STYK1	431.739	2.56321	0.163265	9.57464	1.02218e-21	6.59489e-20
ENSG00000060709	RIMBP2	117.672	2.22958	0.365713	3.36216	0.000773353	0.00717401
ENSG00000060718	COL11A1	3111.92	6.17063	0.305955	16.9	4.50234e-64	1.33428e-60
ENSG00000061656	SPAG4	707.995	2.90634	0.148144	12.8682	6.79581e-38	1.42497e-35
ENSG00000062038	CDH3	5636.88	2.88687	0.216748	8.70537	3.16548e-18	1.54293e-16
ENSG00000062716	VMP1	12867.2	1.31202	0.113743	2.74321	0.00608421	0.0462327
ENSG00000064042	LIMCH1	8549.91	-1.59631	0.135572	-4.39843	1.09038e-05	0.000140414
ENSG00000064195	DLX3	178.646	2.22673	0.246709	4.97238	6.61348e-07	9.95898e-06
ENSG00000064205	WISP2	672.425	-2.23416	0.17506	-7.04993	1.79014e-12	5.09456e-11
ENSG00000064218	DMRT3	20.5377	2.5624	0.387158	4.03556	5.44714e-05	0.000626823
ENSG00000064655	EYA2	753.229	1.78188	0.276933	2.82336	0.00475231	0.0370875
ENSG00000064787	BCAS1	1232.1	2.05494	0.277534	3.8011	0.000144057	0.00153641
ENSG00000064886	CHI3L2	1060.37	-1.63282	0.226383	-2.79534	0.00518458	0.0401027
ENSG00000064989	CALCRL	2398.28	-2.79253	0.140787	-12.7322	3.91838e-37	7.74151e-35
ENSG00000065328	MCM10	423.428	3.56343	0.183318	13.9835	1.96518e-44	7.04502e-42
ENSG00000065618	COL17A1	2701.06	4.52698	0.309393	11.3997	4.19671e-30	5.04206e-28
ENSG00000065675	PRKCQ	275.745	-1.56368	0.154634	-3.64527	0.000267109	0.00271463
ENSG00000065911	MTHFD2	3940.68	1.49249	0.13322	3.69684	0.000218297	0.0022515
ENSG00000066056	TIE1	1560.36	-2.0151	0.126748	-8.00881	1.15827e-15	4.4579e-14
ENSG00000066230	SLC9A3	60.9588	2.0677	0.24662	4.32933	1.49567e-05	0.000188562
ENSG00000066248	NGEF	483.027	3.10176	0.22841	9.20169	3.52358e-20	2.02631e-18
ENSG00000066279	ASPM	1011.66	3.77685	0.180688	15.3682	2.67663e-53	2.16335e-50
ENSG00000066336	SPI1	2265.42	-1.62884	0.140913	-4.46261	8.09666e-06	0.000105921
ENSG00000066405	CLDN18	8478.66	-3.87576	0.36467	-7.88592	3.12229e-15	1.15856e-13
ENSG00000066468	FGFR2	1460.95	-1.78022	0.18275	-4.26931	1.96081e-05	0.000243271
ENSG00000066629	EML1	696.454	-1.72595	0.133773	-5.4267	5.74058e-08	9.85274e-07
ENSG00000067057	PFKP	7481.08	2.14911	0.155931	7.36933	1.71491e-13	5.39892e-12
ENSG00000067082	KLF6	10172.3	-1.77004	0.112849	-6.82361	8.87825e-12	2.3775e-10
ENSG00000067177	PHKA1	1146.53	1.68926	0.10178	6.77208	1.26942e-11	3.34497e-10
ENSG00000067715	SYT1	469.479	1.74294	0.261953	2.83616	0.00456594	0.0358603
ENSG00000068001	HYAL2	3810.08	-1.34127	0.0889378	-3.83717	0.000124461	0.00134014
ENSG00000068489	PRR11	800.508	2.30438	0.161241	8.08959	5.98639e-16	2.37177e-14
ENSG00000068615	REEP1	202.906	-1.67993	0.226909	-2.99646	0.0027313	0.022551
ENSG00000068781	STON1-GTF2A1L	4.60656	-1.58199	0.20102	-2.8952	0.00378914	0.0303275
ENSG00000068985	PAGE1	9.88901	3.56339	0.773932	3.31217	0.000925757	0.00842947
ENSG00000069011	PITX1	709.257	4.67055	0.277215	13.2408	5.10098e-40	1.34973e-37
ENSG00000069482	GAL	118.922	4.80814	0.376207	10.1225	4.39259e-24	3.37243e-22
ENSG00000069535	MAOB	1044.91	-1.55532	0.174343	-3.1852	0.00144656	0.0126309
ENSG00000069702	TGFBR3	1113.06	-2.66261	0.164847	-10.0858	6.386e-24	4.8237e-22
ENSG00000070182	SPTB	1471.92	3.34482	0.273212	8.58245	9.28739e-18	4.36419e-16
ENSG00000070193	FGF10	29.0415	-3.15397	0.263446	-8.17614	2.93076e-16	1.19634e-14
ENSG00000070526	ST6GALNAC1	2999.47	1.97903	0.215017	4.55325	5.28227e-06	7.08548e-05
ENSG00000070614	NDST1	5537.1	-1.61559	0.0887526	-6.93604	4.03257e-12	1.10997e-10
ENSG00000070669	ASNS	1875.27	1.6949	0.139999	4.96358	6.92052e-07	1.03897e-05
ENSG00000070729	CNGB1	116.671	2.93954	0.260135	7.45589	8.9265e-14	2.88799e-12
ENSG00000070731	ST6GALNAC2	873.733	-1.55627	0.173953	-3.19784	0.00138461	0.0121402
ENSG00000070748	CHAT	8.53976	4.33104	0.683462	4.87377	1.09489e-06	1.60155e-05
ENSG00000070778	PTPN21	1246.86	-2.47638	0.112193	-13.1593	1.50484e-39	3.63558e-37
ENSG00000070808	CAMK2A	34.733	-1.5664	0.182333	-3.10641	0.00189377	0.0161271
ENSG00000070886	EPHA8	6.47228	3.54581	0.438369	5.80746	6.34293e-09	1.23885e-07
ENSG00000070985	TRPM5	23.9614	2.20261	0.325899	3.69013	0.000224137	0.00230638
ENSG00000071282	LMCD1	1911.49	-1.78339	0.10596	-7.39321	1.43327e-13	4.54566e-12
ENSG00000071539	TRIP13	995.998	2.62046	0.176052	9.20448	3.43342e-20	1.98215e-18
ENSG00000071677	PRLH	1.03222	-2.25921	0.380108	-3.31278	0.000923752	0.00841638
ENSG00000071909	MYO3B	142.85	3.56012	0.287961	8.89051	6.08307e-19	3.17012e-17
ENSG00000071967	CYBRD1	7877.3	-1.80019	0.150893	-5.30303	1.13895e-07	1.88846e-06
ENSG00000071991	CDH19	42.6876	-2.30256	0.299905	-4.34325	1.4039e-05	0.00017785
ENSG00000072041	SLC6A15	40.0788	3.12634	0.471345	4.51123	6.44526e-06	8.54238e-05
ENSG00000072080	SPP2	35.4591	6.79583	0.460855	12.5763	2.85232e-36	5.32748e-34
ENSG00000072163	LIMS2	1206.66	-2.89605	0.135568	-13.986	1.89901e-44	6.86316e-42
ENSG00000072571	HMMR	691.785	3.06942	0.166313	12.4429	1.52788e-35	2.72766e-33
ENSG00000072657	TRHDE	103.452	-2.5867	0.320548	-4.94995	7.42324e-07	1.10815e-05
ENSG00000073111	MCM2	2500.6	2.04241	0.13956	7.46927	8.06433e-14	2.61858e-12
ENSG00000073150	PANX2	742.923	2.49313	0.198528	7.52102	5.43492e-14	1.79494e-12
ENSG00000073605	GSDMB	1196.87	1.66898	0.14979	4.46612	7.96528e-06	0.000104295
ENSG00000073712	FERMT2	2578.99	-1.4321	0.097727	-4.42154	9.8e-06	0.000127009
ENSG00000073754	CD5L	21.3111	-4.00719	0.266792	-11.2717	1.81093e-29	2.07477e-27
ENSG00000073910	FRY	1749.01	-1.53155	0.126961	-4.18671	2.83026e-05	0.000341792
ENSG00000074211	PPP2R2C	533.938	4.97675	0.353759	11.2414	2.55213e-29	2.85768e-27
ENSG00000074276	CDHR2	77.4643	3.05025	0.286651	7.15243	8.5257e-13	2.49337e-11
ENSG00000074527	NTN4	2977.29	-1.64167	0.14044	-4.569	4.90052e-06	6.5973e-05
ENSG00000075043	KCNQ2	37.2528	4.25675	0.449773	7.24088	4.45796e-13	1.34901e-11
ENSG00000075213	SEMA3A	1125.8	1.77	0.23401	3.29046	0.00100023	0.0090226
ENSG00000075218	GTSE1	486.079	3.09142	0.163488	12.7925	1.80505e-37	3.71481e-35
ENSG00000075702	WDR62	584.305	2.34216	0.164958	8.13636	4.07329e-16	1.6446e-14
ENSG00000076003	MCM6	2519.39	1.48096	0.111384	4.31803	1.57425e-05	0.000197628
ENSG00000076067	RBMS2	3627.28	-1.25172	0.0891568	-2.82331	0.00475305	0.0370875
ENSG00000076382	SPAG5	1403.04	3.11221	0.152158	13.8817	8.17945e-44	2.88572e-41
ENSG00000076555	ACACB	732.956	-1.38929	0.121721	-3.19817	0.00138305	0.0121311
ENSG00000076604	TRAF4	5050.95	1.3409	0.0944102	3.61087	0.000305168	0.00307193
ENSG00000077152	UBE2T	841.812	3.29954	0.151031	15.2256	2.39095e-52	1.74237e-49
ENSG00000077264	PAK3	255.006	1.79067	0.287659	2.74864	0.00598423	0.0455353
ENSG00000077522	ACTN2	52.8561	-2.8111	0.212999	-8.50285	1.84991e-17	8.3571e-16
ENSG00000077935	SMC1B	103.198	3.51175	0.294958	8.51562	1.65708e-17	7.52421e-16
ENSG00000077942	FBLN1	8444.43	-1.44605	0.148673	-3.00023	0.00269776	0.0223072
ENSG00000077943	ITGA8	1023.77	-2.10066	0.163684	-6.72432	1.76417e-11	4.59418e-10
ENSG00000078081	LAMP3	7598.01	-2.77006	0.19403	-9.12258	7.33573e-20	4.09667e-18
ENSG00000078098	FAP	1017.61	2.25671	0.168176	7.47263	7.86089e-14	2.55439e-12
ENSG00000078114	NEBL	3520.85	-1.64161	0.14352	-4.47055	7.8019e-06	0.000102397
ENSG00000078269	SYNJ2	1330.15	1.51686	0.105598	4.89464	9.84853e-07	1.44918e-05
ENSG00000078328	RBFOX1	10.9981	2.43081	0.515945	2.77319	0.00555105	0.0426774
ENSG00000078401	EDN1	1561.92	-2.0614	0.175765	-6.03874	1.55319e-09	3.25218e-08
ENSG00000078549	ADCYAP1R1	44.4475	-2.19386	0.188058	-6.34838	2.17599e-10	5.05114e-09
ENSG00000078579	FGF20	10.3303	2.18871	0.330348	3.59836	0.000320226	0.00320825
ENSG00000078596	ITM2A	1133.27	-2.07023	0.143142	-7.47668	7.62251e-14	2.48237e-12
ENSG00000078898	BPIFB2	425.676	4.77403	0.458878	8.22447	1.96058e-16	8.13001e-15
ENSG00000079112	CDH17	530.649	5.14044	0.366611	11.2938	1.40799e-29	1.61729e-27
ENSG00000079156	OSBPL6	378.054	-1.55958	0.180132	-3.10647	0.00189334	0.0161266
ENSG00000079308	TNS1	15255	-2.18179	0.128085	-9.22662	2.79317e-20	1.62307e-18
ENSG00000079385	CEACAM1	2613.76	2.0903	0.158151	6.89401	5.42431e-12	1.4784e-10
ENSG00000079393	DUSP13	109.462	6.00214	0.398133	12.564	3.33141e-36	6.17046e-34
ENSG00000079462	PAFAH1B3	1625.49	2.20982	0.132544	9.12771	6.99634e-20	3.92192e-18
ENSG00000079819	EPB41L2	2392.85	-1.43045	0.118707	-3.62619	0.000287629	0.0029091
ENSG00000080031	PTPRH	711.169	5.09382	0.248118	16.4995	3.7008e-61	6.85465e-58
ENSG00000080224	EPHA6	25.6505	2.23288	0.347657	3.54625	0.000390749	0.00384888
ENSG00000080546	SESN1	1086.61	-1.67794	0.103831	-6.52928	6.60879e-11	1.62669e-09
ENSG00000080572	PIH1D3	39.8547	-2.31357	0.353508	-3.7158	0.000202562	0.00210238
ENSG00000080618	CPB2	527.151	-2.6833	0.364066	-4.62362	3.77099e-06	5.16585e-05
ENSG00000080986	NDC80	537.653	3.16619	0.169814	12.7563	2.87701e-37	5.78695e-35
ENSG00000081041	CXCL2	2407.01	-2.33565	0.206026	-6.48292	8.99656e-11	2.18657e-09
ENSG00000081051	AFP	14.2137	4.5492	0.552544	6.42338	1.33284e-10	3.17686e-09
ENSG00000081248	CACNA1S	12.3228	-3.38168	0.336425	-7.07938	1.44801e-12	4.16085e-11
ENSG00000081277	PKP1	1770.1	2.24195	0.346229	3.58707	0.000334412	0.00334058
ENSG00000082175	PGR	155.561	-1.76542	0.17915	-4.2725	1.9329e-05	0.000240143
ENSG00000082929	LINC01587	12.276	3.08728	0.356428	5.85612	4.73819e-09	9.38993e-08
ENSG00000083782	EPYC	59.0038	5.41994	0.400921	11.0245	2.91205e-28	3.01746e-26
ENSG00000084110	HAL	500.119	2.63498	0.272186	6.00684	1.89179e-09	3.92604e-08
ENSG00000084453	SLCO1A2	135.094	-2.68817	0.397023	-4.25207	2.11807e-05	0.000261033
ENSG00000084628	NKAIN1	38.0225	4.41122	0.338942	10.0643	7.94287e-24	5.96426e-22
ENSG00000084734	GCKR	39.9095	2.71532	0.287173	5.97311	2.32767e-09	4.77709e-08
ENSG00000085265	FCN1	771.607	-1.77427	0.19601	-3.95017	7.80944e-05	0.000872244
ENSG00000085465	OVGP1	213.204	1.53751	0.170058	3.16074	0.00157367	0.0136416
ENSG00000085514	PILRA	621.111	-1.53937	0.136281	-3.95774	7.56608e-05	0.000847832
ENSG00000085552	IGSF9	1248.5	3.22187	0.173905	12.7763	2.22332e-37	4.51293e-35
ENSG00000085563	ABCB1	210.272	-1.62553	0.165514	-3.77929	0.000157274	0.0016642
ENSG00000085840	ORC1	332.26	2.75667	0.161928	10.8485	2.02794e-27	1.97693e-25
ENSG00000085999	RAD54L	280.159	3.3017	0.167325	13.7558	4.69909e-43	1.59457e-40
ENSG00000086159	AQP6	40.1486	2.80643	0.316861	5.701	1.19107e-08	2.24636e-07
ENSG00000086570	FAT2	265.842	2.21317	0.312559	3.88142	0.000103847	0.00113395
ENSG00000086717	PPEF1	50.5237	1.73572	0.204254	3.60201	0.000315771	0.00316934
ENSG00000087074	PPP1R15A	4883.91	-1.85801	0.112699	-7.61325	2.67285e-14	9.1047e-13
ENSG00000087085	ACHE	794.962	2.44274	0.253576	5.68959	1.27344e-08	2.38651e-07
ENSG00000087128	TMPRSS11E	616.072	6.69062	0.348656	16.3216	6.93269e-60	1.1853e-56
ENSG00000087237	CETP	91.1414	-1.33129	0.119029	-2.78331	0.00538072	0.0414755
ENSG00000087494	PTHLH	307.598	2.6864	0.266074	6.33808	2.32649e-10	5.38362e-09
ENSG00000087586	AURKA	1076.13	2.69481	0.160843	10.5371	5.82797e-26	5.0898e-24
ENSG00000087589	CASS4	464.141	-1.87015	0.142128	-6.12234	9.22099e-10	1.99174e-08
ENSG00000087903	RFX2	783.727	-1.7145	0.129411	-5.52122	3.36645e-08	5.97401e-07
ENSG00000088305	DNMT3B	323.569	2.08677	0.174805	6.21706	5.06554e-10	1.13041e-08
ENSG00000088320	REM1	67.7852	-1.64759	0.137736	-4.70168	2.58032e-06	3.61269e-05
ENSG00000088325	TPX2	2567.89	3.66621	0.181794	14.6661	1.06314e-48	5.1934e-46
ENSG00000088340	FER1L4	825.866	4.0917	0.220856	13.9987	1.58751e-44	5.78441e-42
ENSG00000088386	SLC15A1	176.401	4.0058	0.338742	8.87341	7.09386e-19	3.67962e-17
ENSG00000088538	DOCK3	204.356	1.63188	0.213479	2.95992	0.00307718	0.0251464
ENSG00000088826	SMOX	673.066	1.46094	0.168453	2.73629	0.00621356	0.0470708
ENSG00000088836	SLC4A11	517.189	1.86608	0.218673	3.96061	7.47591e-05	0.000838362
ENSG00000088854	C20orf194	1182.14	-1.2845	0.0920901	-3.08937	0.00200581	0.0169849
ENSG00000088882	CPXM1	678.329	1.99209	0.191832	5.17164	2.32051e-07	3.70257e-06
ENSG00000088926	F11	96.7052	-2.75168	0.339591	-5.15821	2.49324e-07	3.96679e-06
ENSG00000088992	TESC	3455.06	3.5029	0.287284	8.71228	2.97816e-18	1.45642e-16
ENSG00000089101	CFAP61	79.1219	-1.83342	0.246406	-3.38232	0.000718766	0.00669698
ENSG00000089116	LHX5	19.2547	5.23125	0.508758	8.31683	9.03499e-17	3.86185e-15
ENSG00000089169	RPH3A	14.292	-1.84679	0.245273	-3.45243	0.000555559	0.00531102
ENSG00000089199	CHGB	442.595	4.37195	0.384857	8.76157	1.92544e-18	9.57403e-17
ENSG00000089225	TBX5	456.919	-1.55431	0.136981	-4.04664	5.19573e-05	0.000599755
ENSG00000089685	BIRC5	1850.33	3.68693	0.183012	14.6817	8.44074e-49	4.21591e-46
ENSG00000090006	LTBP4	6064.34	-2.25448	0.138388	-9.06489	1.24725e-19	6.88746e-18
ENSG00000090447	TFAP4	689.59	1.24245	0.086502	2.80285	0.00506528	0.0392756
ENSG00000090512	FETUB	4.49604	4.13675	0.495358	6.33229	2.41548e-10	5.58374e-09
ENSG00000090530	P3H2	1923.73	-1.92378	0.22506	-4.10461	4.05002e-05	0.000475028
ENSG00000090534	THPO	103.863	2.96295	0.287072	6.83784	8.03973e-12	2.16338e-10
ENSG00000090889	KIF4A	887.637	3.84249	0.175591	16.1881	6.11784e-59	9.06521e-56
ENSG00000090932	DLL3	145.013	6.49989	0.415881	13.2247	6.32198e-40	1.60589e-37
ENSG00000091106	NLRC4	270.859	-2.08162	0.128259	-8.43311	3.36585e-17	1.48434e-15
ENSG00000091127	PUS7	1059.58	1.29238	0.0954515	3.06312	0.00219042	0.018431
ENSG00000091181	IL5RA	125.465	-2.19348	0.238477	-5.00457	5.59866e-07	8.50537e-06
ENSG00000091428	RAPGEF4	311.378	-1.85188	0.136375	-6.24663	4.19411e-10	9.46401e-09
ENSG00000091482	SMPX	15.2178	2.61385	0.336396	4.79747	1.60685e-06	2.30939e-05
ENSG00000091513	TF	783.873	3.51962	0.36147	6.97047	3.15874e-12	8.78694e-11
ENSG00000091651	ORC6	348.339	3.04926	0.15132	13.5425	8.76997e-42	2.7073e-39
ENSG00000091656	ZFHX4	178.988	1.75291	0.257687	2.92179	0.00348029	0.0280932
ENSG00000091844	RGS17	549.007	3.79812	0.206905	13.5237	1.13359e-41	3.45146e-39
ENSG00000092009	CMA1	12.5694	-1.93465	0.247173	-3.78136	0.000155977	0.00165244
ENSG00000092051	JPH4	77.6259	-2.63206	0.157042	-10.3925	2.68247e-25	2.22056e-23
ENSG00000092054	MYH7	4.6979	2.83061	0.40897	4.47616	7.59978e-06	9.98619e-05
ENSG00000092295	TGM1	154.302	-2.49664	0.182629	-8.19495	2.5069e-16	1.02899e-14
ENSG00000092421	SEMA6A	613.899	-2.58569	0.16282	-9.73891	2.0574e-22	1.38153e-20
ENSG00000092607	TBX15	482.189	3.68511	0.247813	10.8352	2.34391e-27	2.27002e-25
ENSG00000092758	COL9A3	103.829	1.73673	0.205404	3.58672	0.000334858	0.00334429
ENSG00000092853	CLSPN	343.604	2.76717	0.174365	10.1349	3.86755e-24	2.97447e-22
ENSG00000092964	DPYSL2	8565.57	-1.58224	0.120444	-4.83408	1.33762e-06	1.93558e-05
ENSG00000093009	CDC45	479.245	3.18045	0.171154	12.7397	3.55855e-37	7.12561e-35
ENSG00000093217	XYLB	269.692	1.60853	0.113685	5.35279	8.66074e-08	1.45776e-06
ENSG00000094804	CDC6	984.492	3.46185	0.16746	14.7011	6.33785e-49	3.20155e-46
ENSG00000094963	FMO2	2679.29	-3.33165	0.173951	-13.4041	5.72508e-41	1.69665e-38
ENSG00000095370	SH2D3C	1125.6	-2.35897	0.114807	-11.837	2.51228e-32	3.46827e-30
ENSG00000095587	TLL2	49.827	2.66374	0.231548	7.18531	6.70563e-13	1.98721e-11
ENSG00000095596	CYP26A1	38.5518	2.67392	0.354875	4.71692	2.39442e-06	3.36301e-05
ENSG00000095627	TDRD1	84.2826	2.55753	0.331812	4.694	2.67913e-06	3.73926e-05
ENSG00000095637	SORBS1	1334.6	-1.6205	0.131495	-4.71883	2.37202e-06	3.33259e-05
ENSG00000095713	CRTAC1	2048.59	-2.63701	0.264557	-6.18773	6.10385e-10	1.34791e-08
ENSG00000095752	IL11	79.3756	2.68032	0.2402	6.99552	2.64282e-12	7.39807e-11
ENSG00000095932	SMIM24	77.9519	3.59049	0.335898	7.71215	1.23713e-14	4.36462e-13
ENSG00000096063	SRPK1	4087.76	1.59941	0.0825973	7.25701	3.95754e-13	1.20331e-11
ENSG00000096696	DSP	16773	2.28123	0.187183	6.84477	7.65984e-12	2.06491e-10
ENSG00000099260	PALMD	734.156	-2.06978	0.144361	-7.41047	1.25848e-13	4.01027e-12
ENSG00000099399	MAGEB2	41.7242	5.70641	0.77726	6.05514	1.40299e-09	2.95718e-08
ENSG00000099617	EFNA2	18.3485	5.72887	0.435571	10.8567	1.8533e-27	1.81865e-25
ENSG00000099625	CBARP	89.3303	1.91493	0.183892	4.97536	6.51282e-07	9.8207e-06
ENSG00000099822	HCN2	77.9588	2.36845	0.234443	5.83703	5.31389e-09	1.0466e-07
ENSG00000099834	CDHR5	72.7241	2.23615	0.342494	3.60926	0.000307072	0.00308878
ENSG00000099860	GADD45B	3553.3	-1.83941	0.14107	-5.95031	2.67636e-09	5.44496e-08
ENSG00000099953	MMP11	3956.51	5.28315	0.255639	16.7547	5.23487e-63	1.16353e-59
ENSG00000099958	DERL3	1803.29	2.19352	0.173086	6.89552	5.36679e-12	1.46362e-10
ENSG00000099994	SUSD2	11259.9	-2.06337	0.264844	-4.01508	5.94252e-05	0.000678777
ENSG00000100012	SEC14L3	47.5987	-3.12718	0.361007	-5.89234	3.80754e-09	7.62073e-08
ENSG00000100034	PPM1F	1630.72	-1.29113	0.0809048	-3.59841	0.000320165	0.00320825
ENSG00000100060	MFNG	919.07	-1.57647	0.110327	-5.22512	1.74046e-07	2.81853e-06
ENSG00000100156	SLC16A8	69.7882	2.19071	0.216376	5.50298	3.73431e-08	6.58997e-07
ENSG00000100162	CENPM	380.918	1.76917	0.150246	5.11942	3.06484e-07	4.79386e-06
ENSG00000100167	2003-09-01	364.82	1.57931	0.212521	2.72589	0.00641278	0.0484314
ENSG00000100191	SLC5A4	23.8309	-1.9446	0.183987	-5.13406	2.83559e-07	4.46829e-06
ENSG00000100196	KDELR3	2345.92	2.23506	0.131576	9.38666	6.19346e-21	3.74073e-19
ENSG00000100197	CYP2D6	97.6835	1.83666	0.212469	3.93779	8.22361e-05	0.00091391
ENSG00000100234	TIMP3	677.779	-1.92758	0.177078	-5.23827	1.62091e-07	2.63742e-06
ENSG00000100253	MIOX	75.349	3.9783	0.326997	9.10804	8.38867e-20	4.66127e-18
ENSG00000100285	NEFH	313.61	2.34928	0.322971	4.1777	2.94474e-05	0.000354462
ENSG00000100290	BIK	330.903	1.97175	0.170525	5.6986	1.20795e-08	2.27627e-07
ENSG00000100307	CBX7	1431.47	-1.68951	0.113895	-6.05389	1.41391e-09	2.97738e-08
ENSG00000100311	PDGFB	1284.84	-1.52368	0.129581	-4.04129	5.31587e-05	0.000612827
ENSG00000100314	CABP7	32.8246	1.82326	0.229082	3.59372	0.000325995	0.00326237
ENSG00000100341	PNPLA5	9.0167	4.97703	0.57606	6.90385	5.06108e-12	1.38364e-10
ENSG00000100346	CACNA1I	88.8106	2.03789	0.255318	4.06509	4.80139e-05	0.000556491
ENSG00000100373	UPK3A	70.9374	3.11828	0.293446	7.21862	5.25159e-13	1.57417e-11
ENSG00000100433	KCNK10	16.5115	2.22931	0.360446	3.41052	0.000648397	0.00609885
ENSG00000100448	CTSG	80.5403	-1.98912	0.247614	-3.9946	6.48023e-05	0.000734112
ENSG00000100473	COCH	317.545	3.74997	0.263437	10.4388	1.64808e-25	1.39282e-23
ENSG00000100479	POLE2	289.829	2.35415	0.144072	9.39908	5.50422e-21	3.33805e-19
ENSG00000100505	TRIM9	154.827	2.76914	0.280963	6.29669	3.04073e-10	6.94959e-09
ENSG00000100522	GNPNAT1	1930.14	1.4935	0.119695	4.12301	3.73958e-05	0.000441881
ENSG00000100526	CDKN3	423.143	2.87468	0.181049	10.3545	3.99062e-25	3.23124e-23
ENSG00000100557	CCDC198	69.3866	5.68839	0.469759	9.98042	1.85681e-23	1.35535e-21
ENSG00000100558	PLEK2	867.567	2.69634	0.166112	10.212	1.75244e-24	1.38368e-22
ENSG00000100593	ISM2	12.8398	2.99203	0.39222	5.07887	3.79693e-07	5.87969e-06
ENSG00000100625	SIX4	825.92	2.00953	0.139668	7.22804	4.90006e-13	1.47376e-11
ENSG00000100665	SERPINA4	75.8465	7.24943	0.560285	11.154	6.84478e-29	7.34954e-27
ENSG00000100678	SLC8A3	27.8387	-1.62003	0.203947	-3.04014	0.00236466	0.0197773
ENSG00000100985	MMP9	3570.06	1.93901	0.209045	4.49192	7.05852e-06	9.31075e-05
ENSG00000100987	VSX1	19.169	4.06898	0.355797	8.62564	6.37334e-18	3.03659e-16
ENSG00000101003	GINS1	703.516	3.06809	0.154505	13.3853	7.37209e-41	2.156e-38
ENSG00000101049	SGK2	182.743	2.54751	0.226636	6.82819	8.59937e-12	2.3056e-10
ENSG00000101057	MYBL2	2334.79	3.79022	0.206162	13.5341	9.83781e-42	3.016e-39
ENSG00000101076	HNF4A	257.163	2.56617	0.400045	3.91499	9.04073e-05	0.000997735
ENSG00000101104	PABPC1L	1531.65	2.10056	0.166779	6.59892	4.14175e-11	1.03726e-09
ENSG00000101115	SALL4	117.781	3.3728	0.202676	11.7074	1.16832e-31	1.53655e-29
ENSG00000101134	DOK5	161.952	2.30396	0.221243	5.89379	3.77434e-09	7.55769e-08
ENSG00000101162	TUBB1	39.3049	-2.66188	0.188285	-8.82639	1.08108e-18	5.54294e-17
ENSG00000101188	NTSR1	30.2253	2.73997	0.383075	4.54211	5.56936e-06	7.44361e-05
ENSG00000101194	SLC17A9	1189.05	2.39016	0.194943	7.13113	9.95514e-13	2.89618e-11
ENSG00000101198	NKAIN4	64.9076	3.45098	0.296096	8.27766	1.25623e-16	5.28317e-15
ENSG00000101210	EEF1A2	2844.83	6.34256	0.34029	15.7	1.51165e-55	1.59994e-52
ENSG00000101213	PTK6	1346.93	1.72177	0.179499	4.02106	5.79378e-05	0.000663278
ENSG00000101251	SEL1L2	1.4961	-2.61938	0.291728	-5.551	2.84032e-08	5.09733e-07
ENSG00000101280	ANGPT4	53.9226	-4.30284	0.221499	-14.9113	2.7809e-50	1.64826e-47
ENSG00000101282	RSPO4	149.849	-2.27827	0.247526	-5.16417	2.41502e-07	3.84371e-06
ENSG00000101307	SIRPB1	378.854	-2.86431	0.183058	-10.1842	2.33222e-24	1.81885e-22
ENSG00000101311	FERMT1	1382.99	3.25432	0.173867	12.9658	1.91177e-38	4.20713e-36
ENSG00000101331	CCM2L	192.126	-2.56291	0.13892	-11.2504	2.30528e-29	2.60093e-27
ENSG00000101335	MYL9	8867.54	-1.76417	0.129584	-5.89711	3.69916e-09	7.41717e-08
ENSG00000101405	OXT	8.40355	2.17403	0.334832	3.50633	0.000454334	0.00441841
ENSG00000101412	E2F1	1024.07	1.47503	0.147962	3.2105	0.00132505	0.0116592
ENSG00000101441	CST4	26.3108	5.88746	0.468922	10.4228	1.95212e-25	1.63731e-23
ENSG00000101443	WFDC2	16760.5	1.80822	0.197458	4.09311	4.2563e-05	0.000497385
ENSG00000101447	FAM83D	664.726	2.27338	0.164969	7.71887	1.17365e-14	4.14725e-13
ENSG00000101457	DNTTIP1	3171.68	1.55712	0.154081	3.61574	0.000299495	0.00301892
ENSG00000101463	SYNDIG1	141.766	1.57884	0.207878	2.78452	0.0053607	0.0413571
ENSG00000101470	TNNC2	422.692	2.94649	0.327019	5.95223	2.64518e-09	5.38644e-08
ENSG00000101825	MXRA5	5970.58	1.68801	0.183417	3.75106	0.000176088	0.00184483
ENSG00000101842	VSIG1	2069.3	3.6946	0.356704	7.55416	4.21584e-14	1.40801e-12
ENSG00000101898	MCTS2P	46.8393	1.43795	0.139311	3.14371	0.00166821	0.0143939
ENSG00000101916	TLR8	456.833	-1.76309	0.180327	-4.23169	2.31939e-05	0.000284033
ENSG00000101938	CHRDL1	1280.13	-2.33398	0.227492	-5.86385	4.52258e-09	8.98313e-08
ENSG00000101955	SRPX	512.121	-1.86064	0.178468	-4.82239	1.41849e-06	2.04794e-05
ENSG00000101977	MCF2	19.9127	2.38641	0.319496	4.33938	1.42886e-05	0.000180806
ENSG00000102010	BMX	81.4631	-1.81072	0.23096	-3.5102	0.000447763	0.00436143
ENSG00000102104	RS1	41.4198	-3.74554	0.25496	-10.7685	4.84818e-27	4.57571e-25
ENSG00000102109	PCSK1N	497.617	2.30147	0.285605	4.55688	5.19197e-06	6.97277e-05
ENSG00000102145	GATA1	11.6167	-1.78976	0.164626	-4.7973	1.6082e-06	2.31058e-05
ENSG00000102195	GPR50	4.01542	3.32933	0.679575	3.42763	0.000608864	0.00576974
ENSG00000102230	PCYT1B	62.1488	-2.0132	0.231311	-4.38026	1.18537e-05	0.000151898
ENSG00000102265	TIMP1	21750.7	1.49426	0.131329	3.76353	0.000167531	0.00176308
ENSG00000102313	ITIH6	16.2404	3.18117	0.390276	5.58879	2.28663e-08	4.15228e-07
ENSG00000102359	SRPX2	1346.99	2.34699	0.187546	7.18215	6.86231e-13	2.03096e-11
ENSG00000102384	CENPI	246.653	2.76767	0.162666	10.8668	1.65853e-27	1.63474e-25
ENSG00000102385	DRP2	54.4681	3.2606	0.253412	8.92066	4.63508e-19	2.44707e-17
ENSG00000102387	TAF7L	20.4463	3.65747	0.340582	7.80272	6.05867e-15	2.18609e-13
ENSG00000102547	CAB39L	672.024	-1.40899	0.110952	-3.68615	0.000227676	0.00234171
ENSG00000102575	ACP5	6518.12	-1.86955	0.135199	-6.43164	1.26238e-10	3.01703e-09
ENSG00000102683	SGCG	42.2805	-3.83134	0.217934	-12.9917	1.3636e-38	3.06141e-36
ENSG00000102760	RGCC	3394.55	-2.94234	0.128933	-15.0647	2.76567e-51	1.86276e-48
ENSG00000102837	OLFM4	88.4703	3.418	0.441453	5.47736	4.31726e-08	7.55103e-07
ENSG00000102878	HSF4	766.834	1.84131	0.187364	4.49024	7.11431e-06	9.38156e-05
ENSG00000102934	PLLP	1737.59	-1.57516	0.163984	-3.5074	0.00045251	0.00440548
ENSG00000102935	ZNF423	206.752	-1.86148	0.143485	-6.00394	1.92591e-09	3.99279e-08
ENSG00000103034	NDRG4	581.823	-2.06471	0.181297	-5.87276	4.28609e-09	8.53245e-08
ENSG00000103089	FA2H	1167.61	2.50017	0.20742	7.23254	4.74028e-13	1.42958e-11
ENSG00000103154	NECAB2	39.5269	2.28032	0.303477	4.21885	2.45555e-05	0.000299469
ENSG00000103175	WFDC1	305.17	-1.98515	0.166246	-5.92588	3.10623e-09	6.26503e-08
ENSG00000103202	NME4	4146.37	1.40224	0.118178	3.40365	0.000664928	0.00623982
ENSG00000103241	FOXF1	593.488	-2.82212	0.139217	-13.0883	3.84174e-39	8.89464e-37
ENSG00000103257	SLC7A5	6228.76	2.69899	0.186688	9.10067	8.97769e-20	4.97612e-18
ENSG00000103269	RHBDL1	234.696	3.14303	0.194548	11.0154	3.21958e-28	3.30531e-26
ENSG00000103313	MEFV	86.5467	-1.65408	0.171383	-3.8165	0.000135358	0.00145024
ENSG00000103449	SALL1	81.0123	5.61499	0.504407	9.14933	5.72861e-20	3.23576e-18
ENSG00000103460	TOX3	1230.46	2.84069	0.23955	7.68395	1.5426e-14	5.40372e-13
ENSG00000103485	QPRT	2302.12	1.55993	0.202425	2.76611	0.00567286	0.0434861
ENSG00000103569	AQP9	788.102	-1.5669	0.199164	-2.84638	0.0044219	0.0348399
ENSG00000103647	CORO2B	190.412	-2.26848	0.161041	-7.87676	3.35981e-15	1.24254e-13
ENSG00000103710	RASL12	672.752	-1.64343	0.124436	-5.17072	2.33192e-07	3.71944e-06
ENSG00000103740	ACSBG1	36.2012	-1.56201	0.201067	-2.79515	0.00518755	0.0401187
ENSG00000103888	CEMIP	3275.6	2.06838	0.22987	4.64777	3.35539e-06	4.62933e-05
ENSG00000103994	ZNF106	3687.98	-1.28333	0.095037	-2.98129	0.00287041	0.0235813
ENSG00000104055	TGM5	22.1022	3.06725	0.351591	5.8797	4.11005e-09	8.19669e-08
ENSG00000104059	FAM189A1	63.4457	-2.18631	0.244919	-4.84369	1.27453e-06	1.84971e-05
ENSG00000104140	RHOV	1408.84	3.6617	0.26726	9.95922	2.29855e-23	1.65872e-21
ENSG00000104147	OIP5	120.723	2.38881	0.168092	8.26215	1.43067e-16	5.99411e-15
ENSG00000104213	PDGFRL	751.384	1.46899	0.156714	2.99263	0.00276582	0.0227979
ENSG00000104321	TRPA1	45.9871	2.38235	0.29797	4.63924	3.49699e-06	4.81573e-05
ENSG00000104327	CALB1	42.881	1.93283	0.336348	2.77341	0.0055473	0.0426633
ENSG00000104341	LAPTM4B	15637.8	1.46213	0.134038	3.44778	0.000565216	0.00539175
ENSG00000104371	DKK4	9.06906	2.84987	0.55261	3.34751	0.000815416	0.00753277
ENSG00000104415	WISP1	605.679	2.17362	0.168009	6.98548	2.83875e-12	7.92158e-11
ENSG00000104522	TSTA3	5228.07	1.38461	0.120369	3.19524	0.00139714	0.0122427
ENSG00000104524	PYCR3	1081.18	1.39563	0.116587	3.39341	0.000690292	0.00645697
ENSG00000104738	MCM4	4067.27	2.2534	0.132265	9.47641	2.63185e-21	1.64317e-19
ENSG00000104755	ADAM2	9.56872	4.90396	0.670648	5.82118	5.84352e-09	1.14685e-07
ENSG00000104760	FGL1	2205.66	7.41055	0.411097	15.5938	8.02479e-55	7.43179e-52
ENSG00000104783	KCNN4	2436.09	3.20064	0.204512	10.7604	5.29128e-27	4.98333e-25
ENSG00000104826	LHB	9.79403	2.09473	0.244716	4.47347	7.69609e-06	0.000101098
ENSG00000104833	TUBB4A	147.429	2.25566	0.291954	4.30088	1.70118e-05	0.000212603
ENSG00000104848	KCNA7	6.0771	2.53711	0.343375	4.47649	7.58818e-06	9.97685e-05
ENSG00000104879	CKM	71.4858	2.97675	0.297288	6.64928	2.94524e-11	7.50285e-10
ENSG00000104892	KLC3	220.184	1.60726	0.207111	2.93207	0.00336711	0.0272783
ENSG00000104918	RETN	153.529	-3.05167	0.272479	-7.52964	5.08803e-14	1.68412e-12
ENSG00000104938	CLEC4M	16.6484	-4.51677	0.30449	-11.5497	7.40679e-31	9.2228e-29
ENSG00000104951	IL4I1	804.467	1.93516	0.179356	5.21397	1.84841e-07	2.98356e-06
ENSG00000104967	NOVA2	265.064	-2.45871	0.134154	-10.8734	1.54356e-27	1.53503e-25
ENSG00000104974	LILRA1	71.1377	-1.66929	0.141055	-4.74486	2.0865e-06	2.9548e-05
ENSG00000105011	ASF1B	858.859	2.38751	0.142812	9.71565	2.58586e-22	1.72856e-20
ENSG00000105048	TNNT1	1038.03	3.23349	0.30628	7.2923	3.04705e-13	9.36726e-12
ENSG00000105131	EPHX3	820.839	2.24333	0.185435	6.70495	2.01478e-11	5.22233e-10
ENSG00000105141	CASP14	26.8291	6.72452	0.779808	7.34093	2.12111e-13	6.61217e-12
ENSG00000105173	CCNE1	422.152	3.32468	0.194367	11.9603	5.73529e-33	8.44209e-31
ENSG00000105219	CNTD2	189.687	4.3199	0.262273	12.6582	1.00819e-36	1.91527e-34
ENSG00000105227	PRX	1125.24	-3.43962	0.164836	-14.8003	1.45807e-49	7.71615e-47
ENSG00000105255	FSD1	35.8109	2.44168	0.250411	5.75726	8.54907e-09	1.63877e-07
ENSG00000105339	DENND3	2630.79	-1.75357	0.107886	-6.9848	2.85253e-12	7.95506e-11
ENSG00000105369	CD79A	1368.58	1.9244	0.216845	4.26296	2.01738e-05	0.000249732
ENSG00000105370	LIM2	0.758575	-3.20035	0.293296	-7.50215	6.27787e-14	2.06413e-12
ENSG00000105383	CD33	323.055	-1.48547	0.144939	-3.34947	0.000809674	0.00748283
ENSG00000105388	CEACAM5	33088.6	4.81494	0.327972	11.6319	2.83645e-31	3.64418e-29
ENSG00000105409	ATP1A3	134.015	1.62237	0.229	2.71776	0.00657248	0.0495197
ENSG00000105427	CNFN	114.13	2.74557	0.204993	8.51525	1.66237e-17	7.54055e-16
ENSG00000105464	GRIN2D	327.934	2.51909	0.241629	6.28685	3.23973e-10	7.37409e-09
ENSG00000105467	SYNGR4	22.2416	4.47262	0.355708	9.76254	1.63014e-22	1.10129e-20
ENSG00000105501	SIGLEC5	33.8581	-1.62105	0.166451	-3.73114	0.000190617	0.00198489
ENSG00000105507	CABP5	0.361237	-2.69191	0.50804	-3.33027	0.000867609	0.00797185
ENSG00000105509	HAS1	80.2664	-3.44027	0.286101	-8.52939	1.47116e-17	6.72812e-16
ENSG00000105538	RASIP1	685.697	-2.36623	0.133797	-10.2112	1.76708e-24	1.39277e-22
ENSG00000105549	THEG	18.3374	3.51856	0.412344	6.1079	1.0095e-09	2.16957e-08
ENSG00000105550	FGF21	1.57458	2.77923	0.622975	2.85603	0.00428978	0.0339433
ENSG00000105613	MAST1	100.023	3.31649	0.20241	11.4445	2.50417e-30	3.04981e-28
ENSG00000105641	SLC5A5	185.296	3.19386	0.361662	6.06604	1.31105e-09	2.77656e-08
ENSG00000105664	COMP	1963.67	2.87068	0.259729	7.20245	5.91412e-13	1.76207e-11
ENSG00000105675	ATP4A	2.91305	2.265	0.463692	2.7281	0.00637004	0.0481332
ENSG00000105695	MAG	13.3588	-1.97784	0.320543	-3.05057	0.00228405	0.0191463
ENSG00000105696	TMEM59L	1094.56	4.24276	0.339371	9.55521	1.2333e-21	7.88833e-20
ENSG00000105699	LSR	11386.8	1.37728	0.127979	2.94803	0.00319807	0.0260468
ENSG00000105825	TFPI2	7605.35	3.6303	0.340008	7.73598	1.02608e-14	3.64607e-13
ENSG00000105880	DLX5	55.8783	2.47044	0.27029	5.44022	5.32141e-08	9.16515e-07
ENSG00000105889	STEAP1B	83.6049	2.46059	0.266118	5.48849	4.05373e-08	7.12537e-07
ENSG00000105929	ATP6V0A4	385.97	1.9704	0.293233	3.3093	0.000935294	0.00850411
ENSG00000105971	CAV2	5836.91	-2.34144	0.165408	-8.10989	5.06658e-16	2.02722e-14
ENSG00000105974	CAV1	12775.9	-3.41879	0.193112	-12.5253	5.42525e-36	9.84362e-34
ENSG00000105991	HOXA1	83.4251	1.94062	0.256004	3.67424	0.000238562	0.00244519
ENSG00000106004	HOXA5	295.081	-1.62697	0.143279	-4.37587	1.20948e-05	0.000154809
ENSG00000106013	ANKRD7	14.9849	2.2373	0.269919	4.58398	4.56204e-06	6.1734e-05
ENSG00000106031	HOXA13	21.038	5.64348	0.612606	7.57989	3.45857e-14	1.16472e-12
ENSG00000106034	CPED1	652.622	-2.02768	0.154662	-6.64466	3.03919e-11	7.7289e-10
ENSG00000106038	EVX1	4.8221	4.12254	0.55049	5.67229	1.40903e-08	2.62294e-07
ENSG00000106077	ABHD11	2280.3	1.41391	0.116535	3.55179	0.00038262	0.00378221
ENSG00000106086	PLEKHA8	1001.52	1.29988	0.0995063	3.01364	0.00258131	0.021444
ENSG00000106089	STX1A	780.908	3.04326	0.166888	12.2433	1.82368e-34	2.99144e-32
ENSG00000106133	NSUN5P2	79.23	1.5337	0.148758	3.5877	0.000333604	0.00333327
ENSG00000106178	CCL24	94.473	-2.4759	0.253562	-5.82068	5.86087e-09	1.14975e-07
ENSG00000106236	NPTX2	268.666	2.55709	0.274396	5.67463	1.38989e-08	2.59165e-07
ENSG00000106278	PTPRZ1	481.273	2.04516	0.322681	3.23899	0.00119952	0.0106453
ENSG00000106327	TFR2	154.868	2.9809	0.173501	11.4172	3.42982e-30	4.15438e-28
ENSG00000106462	EZH2	933.505	2.5555	0.130425	11.9264	8.62041e-33	1.24822e-30
ENSG00000106536	POU6F2	217.418	3.96509	0.389241	7.61762	2.584e-14	8.81553e-13
ENSG00000106541	AGR2	26192.4	2.46091	0.215082	6.79233	1.10338e-11	2.93177e-10
ENSG00000106688	SLC1A1	1252.1	-2.22769	0.18695	-6.56693	5.1362e-11	1.28125e-09
ENSG00000106689	LHX2	29.6046	4.59609	0.375503	9.57674	1.00159e-21	6.48087e-20
ENSG00000106809	OGN	436.332	-2.20859	0.266562	-4.53401	5.7874e-06	7.71648e-05
ENSG00000106852	LHX6	173.772	-1.43499	0.153556	-2.83279	0.00461442	0.0361836
ENSG00000106927	AMBP	299.636	2.84128	0.345464	5.32986	9.82875e-08	1.63947e-06
ENSG00000106991	ENG	8218.55	-1.64235	0.120633	-5.32483	1.0105e-07	1.68239e-06
ENSG00000107105	ELAVL2	48.6004	3.59205	0.353685	7.3287	2.32392e-13	7.22415e-12
ENSG00000107159	CA9	878.923	5.44059	0.33717	13.1702	1.30318e-39	3.18299e-37
ENSG00000107242	PIP5K1B	525.323	-2.33078	0.181154	-7.34614	2.04011e-13	6.36413e-12
ENSG00000107295	SH3GL2	50.3701	-2.30312	0.353147	-3.69002	0.000224239	0.0023069
ENSG00000107317	PTGDS	3701.92	-1.79345	0.189088	-4.19622	2.71411e-05	0.000329107
ENSG00000107719	PALD1	883.267	-1.32555	0.119835	-2.71663	0.00659493	0.0496552
ENSG00000107738	VSIR	2770.27	-1.65353	0.102469	-6.3778	1.79655e-10	4.21882e-09
ENSG00000107742	SPOCK2	6319.51	-3.23754	0.164052	-13.6392	2.34007e-42	7.53792e-40
ENSG00000107807	TLX1	6.7431	4.60782	0.546421	6.60264	4.03887e-11	1.01378e-09
ENSG00000107833	NPM3	1058.01	1.68776	0.122417	5.61822	1.92934e-08	3.53524e-07
ENSG00000107984	DKK1	823.465	2.45698	0.354401	4.1111	3.93784e-05	0.000463215
ENSG00000108106	UBE2S	887.816	1.70123	0.155994	4.49524	6.94925e-06	9.18297e-05
ENSG00000108176	DNAJC12	1091.3	4.33032	0.262262	12.6984	6.03268e-37	1.16596e-34
ENSG00000108309	RUNDC3A	89.4575	1.74487	0.248206	3.00103	0.00269066	0.022261
ENSG00000108342	CSF3	455.901	-4.80685	0.325063	-11.7111	1.11827e-31	1.47508e-29
ENSG00000108370	RGS9	96.577	-2.54321	0.142571	-10.8242	2.64506e-27	2.55056e-25
ENSG00000108379	WNT3	489.719	2.09942	0.139868	7.86041	3.82872e-15	1.40776e-13
ENSG00000108381	ASPA	78.9172	-2.71866	0.177791	-9.66675	4.17433e-22	2.75723e-20
ENSG00000108387	2004-09-01	489.067	-1.5947	0.108169	-5.49794	3.84263e-08	6.77306e-07
ENSG00000108448	TRIM16L	761.841	1.89042	0.225095	3.95575	7.62944e-05	0.000853856
ENSG00000108515	ENO3	624.594	2.49586	0.255626	5.85174	4.86466e-09	9.62388e-08
ENSG00000108551	RASD1	4307.75	1.6795	0.244079	2.78393	0.0053704	0.0414175
ENSG00000108576	SLC6A4	1140.21	-6.1829	0.328084	-15.7975	3.23757e-56	3.99777e-53
ENSG00000108582	CPD	16169.1	1.45981	0.148672	3.0928	0.00198278	0.0168175
ENSG00000108622	ICAM2	627.384	-1.47845	0.115451	-4.14412	3.41115e-05	0.000405661
ENSG00000108688	CCL7	50.7816	1.80508	0.274134	2.93681	0.00331607	0.0269044
ENSG00000108691	CCL2	2549.63	-1.5773	0.167492	-3.44672	0.000567428	0.00541168
ENSG00000108773	KAT2A	3026.35	1.67091	0.104323	6.43106	1.26713e-10	3.02675e-09
ENSG00000108821	COL1A1	134149	2.98253	0.200052	9.91007	3.76381e-23	2.67273e-21
ENSG00000108823	SGCA	244.255	-2.08919	0.182155	-5.97946	2.23881e-09	4.60322e-08
ENSG00000108846	ABCC3	10947	2.54569	0.162302	9.52353	1.67388e-21	1.06147e-19
ENSG00000109132	PHOX2B	6.38062	4.64323	0.769886	4.73217	2.22132e-06	3.13076e-05
ENSG00000109181	UGT2B10	1.65927	2.90533	0.668097	2.85187	0.00434629	0.0343599
ENSG00000109182	CWH43	39.3637	-2.33001	0.393683	-3.37839	0.000729115	0.00678771
ENSG00000109205	ODAM	29.4136	-3.27078	0.325791	-6.97006	3.16803e-12	8.80729e-11
ENSG00000109255	NMU	248.125	4.52475	0.280606	12.5612	3.44983e-36	6.36329e-34
ENSG00000109458	GAB1	1302.52	-1.33273	0.108004	-3.08071	0.00206507	0.0174522
ENSG00000109501	WFS1	3430.08	-1.75463	0.109914	-6.86566	6.61857e-12	1.794e-10
ENSG00000109511	ANXA10	102.36	5.13589	0.42803	9.66263	4.34546e-22	2.86601e-20
ENSG00000109586	GALNT7	3556.5	1.71729	0.109464	6.55277	5.64801e-11	1.40106e-09
ENSG00000109654	TRIM2	5536.15	1.46713	0.14984	3.11752	0.00182378	0.0155909
ENSG00000109674	NEIL3	222.22	4.26169	0.227942	14.3093	1.91489e-46	8.18485e-44
ENSG00000109705	NKX3-2	17.8508	3.48349	0.336741	7.37506	1.64269e-13	5.18627e-12
ENSG00000109758	HGFAC	27.7386	2.88068	0.297284	6.3262	2.51268e-10	5.79869e-09
ENSG00000109771	LRP2BP	283.662	-1.57572	0.173472	-3.3188	0.000904056	0.00825554
ENSG00000109805	NCAPG	683.725	3.22162	0.174542	12.7283	4.11651e-37	8.09695e-35
ENSG00000109814	UGDH	7748.57	1.89589	0.180916	4.95196	7.34696e-07	1.0978e-05
ENSG00000109846	CRYAB	656.663	-2.01219	0.167684	-6.03632	1.57665e-09	3.29819e-08
ENSG00000109881	CCDC34	581.49	1.46282	0.134892	3.43106	0.000601217	0.00570579
ENSG00000109906	ZBTB16	395.368	-2.13112	0.282265	-4.00729	6.14185e-05	0.000699542
ENSG00000109956	B3GAT1	280.584	2.27497	0.271241	4.70051	2.59507e-06	3.6322e-05
ENSG00000110203	FOLR3	49.0875	-3.45973	0.318253	-7.72885	1.08521e-14	3.85002e-13
ENSG00000110328	GALNT18	1563.96	-1.42457	0.121624	-3.49085	0.000481491	0.00465906
ENSG00000110400	NECTIN1	2412.85	1.62404	0.155551	4.01182	6.02523e-05	0.00068765
ENSG00000110427	KIAA1549L	102.987	1.76215	0.243393	3.13134	0.00174013	0.014936
ENSG00000110446	SLC15A3	2515.95	-1.41259	0.128228	-3.21762	0.00129259	0.0113939
ENSG00000110492	MDK	14135.3	3.07298	0.171188	12.1094	9.41539e-34	1.45834e-31
ENSG00000110628	SLC22A18	1624.46	1.37356	0.135297	2.76107	0.00576123	0.0440398
ENSG00000110660	SLC35F2	1959.26	1.89744	0.117397	7.64452	2.09733e-14	7.24418e-13
ENSG00000110675	ELMOD1	20.2487	-1.67115	0.225553	-2.97558	0.00292438	0.0240025
ENSG00000110680	CALCA	3156.46	6.96474	0.561129	10.6299	2.16377e-26	1.95708e-24
ENSG00000110786	PTPN5	22.289	-3.30918	0.252021	-9.16268	5.06255e-20	2.86682e-18
ENSG00000110799	VWF	13216.2	-2.36419	0.15551	-8.77233	1.75006e-18	8.76073e-17
ENSG00000110876	SELPLG	2056.71	-1.48386	0.12912	-3.7474	0.000178676	0.00186974
ENSG00000110887	DAO	3.55472	-2.59424	0.227381	-7.01131	2.36099e-12	6.65947e-11
ENSG00000110944	IL23A	130.796	2.16748	0.188665	6.18809	6.08966e-10	1.34545e-08
ENSG00000111012	CYP27B1	351.66	2.39857	0.168082	8.32072	8.74279e-17	3.74055e-15
ENSG00000111052	LIN7A	306.612	-2.52986	0.197048	-7.76389	8.23628e-15	2.95264e-13
ENSG00000111058	ACSS3	650.443	-1.6523	0.184258	-3.54017	0.000399876	0.00392746
ENSG00000111077	TNS2	4156.64	-1.47011	0.119788	-3.92453	8.68978e-05	0.00096187
ENSG00000111206	FOXM1	1592.6	3.39215	0.180871	13.2257	6.23433e-40	1.60193e-37
ENSG00000111247	RAD51AP1	452.667	2.07953	0.157808	6.84076	7.87718e-12	2.12092e-10
ENSG00000111339	ART4	94.4191	-2.26855	0.226938	-5.58987	2.27237e-08	4.12974e-07
ENSG00000111344	RASAL1	470.236	3.96457	0.206774	14.3373	1.28001e-46	5.52431e-44
ENSG00000111405	ENDOU	12.1688	-1.60641	0.183665	-3.30174	0.000960867	0.00871703
ENSG00000111602	TIMELESS	2099.08	1.7289	0.116267	6.26917	3.62983e-10	8.21572e-09
ENSG00000111640	GAPDH	100598	1.73127	0.12828	5.70058	1.19402e-08	2.25097e-07
ENSG00000111664	GNB3	57.9891	1.73191	0.169971	4.30606	1.66191e-05	0.000207987
ENSG00000111665	CDCA3	507.645	3.14542	0.166582	12.8791	5.90039e-38	1.25498e-35
ENSG00000111700	SLCO1B3	141.437	7.05348	0.538203	11.2476	2.38033e-29	2.6788e-27
ENSG00000111701	APOBEC1	31.4894	6.78	0.587271	9.84213	7.41257e-23	5.13257e-21
ENSG00000111834	RSPH4A	244.852	-1.82743	0.264032	-3.13382	0.00172549	0.0148334
ENSG00000111859	NEDD9	8459.63	-1.58962	0.155309	-3.79643	0.000146796	0.00156375
ENSG00000111863	ADTRP	288.599	-2.15388	0.195645	-5.89783	3.68306e-09	7.38823e-08
ENSG00000111897	SERINC1	9794.05	-1.18389	0.0674051	-2.72816	0.00636883	0.0481322
ENSG00000111961	SASH1	1975.3	-1.87587	0.106576	-8.21829	2.06432e-16	8.52838e-15
ENSG00000112115	IL17A	3.06753	2.34848	0.492504	2.73801	0.00618121	0.0468897
ENSG00000112137	PHACTR1	974.193	-2.29026	0.153711	-8.39406	4.69651e-17	2.05082e-15
ENSG00000112139	MDGA1	362.284	-1.90414	0.158825	-5.69269	1.25053e-08	2.34854e-07
ENSG00000112149	CD83	1545.14	-1.71423	0.127746	-5.591	2.25762e-08	4.10798e-07
ENSG00000112214	FHL5	169.288	-2.80191	0.180917	-9.95986	2.28386e-23	1.65081e-21
ENSG00000112232	KHDRBS2	134.629	-1.75088	0.261612	-2.8702	0.00410212	0.0325686
ENSG00000112238	PRDM13	7.69876	4.85383	0.575773	6.69331	2.18178e-11	5.6355e-10
ENSG00000112242	E2F3	1341.73	1.36286	0.0890614	4.07432	4.61498e-05	0.000537182
ENSG00000112246	SIM1	9.91137	3.62702	0.530613	4.95091	7.38669e-07	1.10336e-05
ENSG00000112280	COL9A1	13.0901	1.95099	0.277352	3.42882	0.000606217	0.00574833
ENSG00000112312	GMNN	850.094	1.37082	0.115227	3.21821	0.00128992	0.0113808
ENSG00000112333	NR2E1	15.6247	4.63345	0.441838	8.22348	1.97678e-16	8.18954e-15
ENSG00000112419	PHACTR2	2102.59	-1.49456	0.116326	-4.25151	2.12333e-05	0.000261609
ENSG00000112425	EPM2A	209.458	-1.24207	0.0840637	-2.87955	0.00398247	0.0317206
ENSG00000112494	UNC93A	17.7877	5.75757	0.526586	9.03475	1.6438e-19	8.92208e-18
ENSG00000112530	PACRG	77.6567	-2.15478	0.256904	-4.495	6.95703e-06	9.18779e-05
ENSG00000112531	QKI	5606.18	-1.3388	0.095414	-3.55085	0.000383989	0.00379321
ENSG00000112539	C6orf118	75.9692	-2.08304	0.356791	-3.03551	0.00240128	0.0200383
ENSG00000112699	GMDS	1382.61	1.41168	0.124594	3.30415	0.000952632	0.00865114
ENSG00000112742	TTK	474.204	3.34637	0.177524	13.2172	6.98135e-40	1.75334e-37
ENSG00000112782	CLIC5	3416.27	-3.64335	0.219519	-12.0415	2.1488e-33	3.26009e-31
ENSG00000112799	LY86	535.243	-1.44169	0.153299	-2.88122	0.0039614	0.0315697
ENSG00000112837	TBX18	136.276	2.65365	0.354226	4.66835	3.03624e-06	4.21124e-05
ENSG00000112902	SEMA5A	1608.74	-2.54644	0.178596	-8.6589	4.76345e-18	2.27688e-16
ENSG00000112936	C7	5105.22	-1.89573	0.235383	-3.80543	0.000141557	0.00151192
ENSG00000112964	GHR	144.122	-2.05324	0.178398	-5.90387	3.55082e-09	7.12617e-08
ENSG00000112984	KIF20A	875.235	3.197	0.153633	14.3003	2.17738e-46	9.21822e-44
ENSG00000113070	HBEGF	1834	-2.59069	0.160715	-9.89761	4.26337e-23	3.01783e-21
ENSG00000113231	PDE8B	296.263	-1.50579	0.126629	-3.99427	6.48928e-05	0.00073495
ENSG00000113249	HAVCR1	121.523	5.08858	0.352876	11.5864	4.82763e-31	6.11403e-29
ENSG00000113296	THBS4	554.238	1.8781	0.283334	3.09916	0.00194069	0.016492
ENSG00000113327	GABRG2	14.3269	5.00002	0.826487	4.83979	1.29979e-06	1.88269e-05
ENSG00000113368	LMNB1	2072.12	1.86657	0.128833	6.72636	1.73956e-11	4.53806e-10
ENSG00000113389	NPR3	1188.25	-1.86847	0.171281	-5.07046	3.96851e-07	6.12756e-06
ENSG00000113396	SLC27A6	29.2719	-2.42308	0.372938	-3.81587	0.000135705	0.00145326
ENSG00000113430	IRX4	6.63283	3.78007	0.607765	4.57425	4.77934e-06	6.44783e-05
ENSG00000113555	PCDH12	1079.39	-1.74704	0.117674	-6.34842	2.17531e-10	5.05114e-09
ENSG00000113569	NUP155	2603.3	1.36722	0.1077	3.40966	0.000650445	0.00611553
ENSG00000113594	LIFR	4013.16	-1.60696	0.158498	-3.82947	0.000128421	0.00137925
ENSG00000113722	CDX1	17.4867	1.73474	0.199743	3.67843	0.000234677	0.00240815
ENSG00000113889	KNG1	16.4808	2.27627	0.427654	2.98434	0.00284186	0.023364
ENSG00000113905	HRG	4.63097	3.08324	0.43085	4.83517	1.3303e-06	1.92624e-05
ENSG00000113924	HGD	1077.56	3.78652	0.304868	9.14007	6.24132e-20	3.51197e-18
ENSG00000114113	RBP2	36.8254	-2.88624	0.303473	-6.2155	5.1161e-10	1.14112e-08
ENSG00000114200	BCHE	200.292	-2.50653	0.224812	-6.70127	2.06622e-11	5.34943e-10
ENSG00000114270	COL7A1	1221.71	3.14081	0.249294	8.5875	8.88818e-18	4.18545e-16
ENSG00000114346	ECT2	2369.51	2.18045	0.137847	8.56347	1.09519e-17	5.08187e-16
ENSG00000114378	HYAL1	1081.12	-1.99178	0.210776	-4.70537	2.53407e-06	3.5513e-05
ENSG00000114455	HHLA2	1421.85	2.36458	0.391907	3.48189	0.000497884	0.00480096
ENSG00000114631	PODXL2	2292.56	3.28062	0.20175	11.3042	1.25102e-29	1.44072e-27
ENSG00000114638	UPK1B	224.869	3.03169	0.493237	4.1191	3.80356e-05	0.000448487
ENSG00000114654	EFCC1	291.296	-2.64501	0.156285	-10.5257	6.57677e-26	5.7325e-24
ENSG00000114698	PLSCR4	1266.98	-1.45735	0.114414	-3.99736	6.40535e-05	0.00072637
ENSG00000114790	ARHGEF26	1142.31	-2.67878	0.147593	-11.3744	5.60749e-30	6.62951e-28
ENSG00000114812	VIPR1	1392.7	-3.30972	0.18405	-12.5494	4.00522e-36	7.35719e-34
ENSG00000114854	TNNC1	656.401	-3.60565	0.216502	-12.0352	2.31954e-33	3.50716e-31
ENSG00000114859	CLCN2	380.325	1.36506	0.103562	3.52505	0.000423403	0.00413842
ENSG00000114923	SLC4A3	357.741	1.80793	0.191216	4.22521	2.38718e-05	0.000291611
ENSG00000115163	CENPA	290.849	3.64036	0.190112	13.8884	7.44395e-44	2.64725e-41
ENSG00000115226	FNDC4	601.377	1.93091	0.200769	4.63671	3.53998e-06	4.87342e-05
ENSG00000115255	REEP6	951.666	2.23492	0.20101	6.14358	8.06839e-10	1.75472e-08
ENSG00000115263	GCG	4.41107	3.49846	0.779302	3.20602	0.00134584	0.0118327
ENSG00000115297	TLX2	9.86315	2.87955	0.342588	5.48632	4.10398e-08	7.20514e-07
ENSG00000115306	SPTBN1	22781.3	-1.76936	0.0979874	-7.85158	4.10825e-15	1.50432e-13
ENSG00000115361	ACADL	281.672	-3.16447	0.248467	-8.71127	3.0048e-18	1.46783e-16
ENSG00000115380	EFEMP1	6462.17	-1.60223	0.156478	-3.84868	0.000118755	0.00128318
ENSG00000115386	REG1A	32.0411	4.17697	0.647693	4.90507	9.33962e-07	1.37886e-05
ENSG00000115507	OTX1	271.907	3.37523	0.183083	12.9735	1.72972e-38	3.86387e-36
ENSG00000115596	WNT6	12.2656	1.7524	0.253604	2.96685	0.00300872	0.0246402
ENSG00000115598	IL1RL2	152.257	2.24879	0.159023	7.85287	4.06611e-15	1.49012e-13
ENSG00000115602	IL1RL1	630.694	-2.89781	0.29281	-6.48136	9.0897e-11	2.208e-09
ENSG00000115604	IL18R1	303.882	-1.54687	0.15951	-3.42842	0.000607098	0.00575546
ENSG00000115616	SLC9A2	122.885	2.15594	0.318078	3.63414	0.000278905	0.00282611
ENSG00000115641	FHL2	2876.83	2.29512	0.168455	7.68821	1.49212e-14	5.23927e-13
ENSG00000115657	ABCB6	433.9	1.98273	0.151213	6.49898	8.08671e-11	1.97516e-09
ENSG00000115705	TPO	27.0005	1.84096	0.262469	3.20405	0.00135509	0.0119047
ENSG00000115718	PROC	176.36	3.76775	0.266565	10.383	2.96345e-25	2.43501e-23
ENSG00000115828	QPCT	2146.15	2.61806	0.248728	6.50534	7.75193e-11	1.89651e-09
ENSG00000115844	DLX2	4.1792	3.10137	0.470245	4.46867	7.87087e-06	0.00010318
ENSG00000115850	LCT	62.9669	4.20238	0.370385	8.64607	5.33053e-18	2.5452e-16
ENSG00000115896	PLCL1	247.54	-1.76368	0.12429	-6.14434	8.02965e-10	1.748e-08
ENSG00000116014	KISS1R	84.4455	6.2143	0.351097	14.8514	6.80871e-50	3.6466e-47
ENSG00000116016	EPAS1	27682.1	-2.75492	0.11691	-15.0109	6.2305e-51	4.07301e-48
ENSG00000116128	BCL9	2345.01	1.33972	0.101763	3.33835	0.000842769	0.00776126
ENSG00000116147	TNR	67.8912	-3.85931	0.267882	-10.6738	1.35044e-26	1.23521e-24
ENSG00000116191	RALGPS2	1580.94	1.66875	0.117111	5.7104	1.12709e-08	2.13021e-07
ENSG00000116194	ANGPTL1	184.15	-2.31676	0.207581	-6.34335	2.24827e-10	5.21348e-09
ENSG00000116329	OPRD1	95.3681	2.36375	0.272246	5.00926	5.46398e-07	8.31532e-06
ENSG00000116678	LEPR	1255.76	-1.8909	0.179471	-4.96405	6.90395e-07	1.03683e-05
ENSG00000116690	PRG4	648.301	-3.23695	0.267864	-8.35106	6.76541e-17	2.92551e-15
ENSG00000116701	NCF2	2464.65	-1.70553	0.136348	-5.17446	2.28568e-07	3.64961e-06
ENSG00000116711	PLA2G4A	2638.36	2.4488	0.230835	6.27635	3.46614e-10	7.85723e-09
ENSG00000116771	AGMAT	159.941	2.58626	0.162207	9.77926	1.38214e-22	9.42333e-21
ENSG00000116785	CFHR3	54.8865	2.22504	0.244361	5.01325	5.35187e-07	8.15028e-06
ENSG00000116981	NT5C1A	12.0333	2.32386	0.37544	3.52615	0.000421656	0.00412225
ENSG00000117069	ST6GALNAC5	476.762	-2.20467	0.175144	-6.87815	6.06341e-12	1.64653e-10
ENSG00000117114	ADGRL2	2291.79	-1.95542	0.146302	-6.5305	6.55505e-11	1.61525e-09
ENSG00000117122	MFAP2	1312.66	1.48293	0.167749	2.87891	0.00399048	0.0317787
ENSG00000117148	ACTL8	15.6568	5.82496	0.608913	7.92389	2.30195e-15	8.6426e-14
ENSG00000117245	KIF17	122.113	-2.06312	0.133084	-7.98835	1.36756e-15	5.24072e-14
ENSG00000117394	SLC2A1	8110.17	3.51493	0.196472	12.8005	1.6299e-37	3.36994e-35
ENSG00000117399	CDC20	1576.31	3.77942	0.180495	15.3989	1.66604e-53	1.37149e-50
ENSG00000117407	ARTN	109.823	2.60572	0.226762	7.0811	1.43011e-12	4.11208e-11
ENSG00000117501	MROH9	31.0095	-2.35544	0.328189	-4.13006	3.62666e-05	0.000429222
ENSG00000117598	PLPPR5	5.39864	-2.47571	0.318685	-4.63064	3.6454e-06	5.00461e-05
ENSG00000117650	NEK2	699.016	3.7885	0.176044	15.8398	1.65237e-56	2.19576e-53
ENSG00000117724	CENPF	2394.54	3.54154	0.170571	14.9002	3.28639e-50	1.92224e-47
ENSG00000117791	2002-03-01	913.727	-1.50449	0.129158	-3.90597	9.38476e-05	0.00103288
ENSG00000117834	SLC5A9	154.305	-2.59584	0.238942	-6.6788	2.40903e-11	6.20084e-10
ENSG00000117971	CHRNB4	31.7848	3.40871	0.26428	9.11421	7.92431e-20	4.41982e-18
ENSG00000117983	MUC5B	31086.8	4.23012	0.370006	8.72992	2.54852e-18	1.25182e-16
ENSG00000118137	APOA1	20.2788	-2.01837	0.265457	-3.83629	0.000124905	0.00134408
ENSG00000118193	KIF14	451.683	3.79409	0.17882	15.6251	4.90993e-55	4.85025e-52
ENSG00000118271	TTR	30.439	2.74172	0.504049	3.45545	0.000549369	0.00525637
ENSG00000118322	ATP10B	722.597	5.86729	0.283348	17.1778	3.89475e-66	1.44278e-62
ENSG00000118402	ELOVL4	105.137	2.00688	0.244878	4.11175	3.92672e-05	0.000462029
ENSG00000118407	FILIP1	869.388	-1.57114	0.186206	-3.06723	0.00216054	0.0182002
ENSG00000118492	ADGB	50.5367	-2.12776	0.344808	-3.27069	0.00107287	0.00962118
ENSG00000118523	CTGF	10645.1	-1.59429	0.15657	-3.79568	0.000147241	0.00156812
ENSG00000118526	TCF21	507.544	-3.16149	0.200565	-10.777	4.42085e-27	4.18127e-25
ENSG00000118729	CASQ2	68.4377	-2.80467	0.224741	-8.02998	9.74889e-16	3.78818e-14
ENSG00000118777	ABCG2	297.48	-2.06328	0.149746	-7.10054	1.2427e-12	3.58713e-11
ENSG00000118785	SPP1	28088.5	4.71877	0.248541	14.9624	1.29349e-50	7.87662e-48
ENSG00000118946	PCDH17	1197.77	-1.74607	0.133218	-5.60038	2.13883e-08	3.89982e-07
ENSG00000119125	GDA	130.324	3.30483	0.387202	5.95253	2.64024e-09	5.37884e-08
ENSG00000119138	KLF9	3177.62	-1.69718	0.122653	-5.68421	1.31419e-08	2.45874e-07
ENSG00000119147	C2orf40	148.119	-2.62097	0.285751	-5.67269	1.40574e-08	2.61791e-07
ENSG00000119283	TRIM67	16.1645	2.4316	0.249234	5.74399	9.24707e-09	1.76496e-07
ENSG00000119326	CTNNAL1	2014.82	-1.42392	0.106899	-3.96564	7.31989e-05	0.000822941
ENSG00000119457	SLC46A2	354.728	-1.91002	0.271155	-3.35608	0.000790565	0.00731993
ENSG00000119508	NR4A3	944.975	-2.25008	0.226845	-5.51071	3.57383e-08	6.32183e-07
ENSG00000119547	ONECUT2	193.012	4.87629	0.313652	12.3586	4.37849e-35	7.51495e-33
ENSG00000119698	PPP4R4	100.241	-1.73719	0.233728	-3.15406	0.00161017	0.0139363
ENSG00000119862	LGALSL	1201.7	-1.83011	0.131249	-6.32468	2.53757e-10	5.85076e-09
ENSG00000119865	CNRIP1	398.413	-1.5256	0.112692	-4.66405	3.10049e-06	4.29498e-05
ENSG00000119888	EPCAM	20897.1	1.6217	0.105449	5.89572	3.7306e-09	7.47685e-08
ENSG00000119946	CNNM1	103.138	1.79616	0.282526	2.81801	0.00483228	0.0376594
ENSG00000119969	HELLS	719.766	2.39797	0.142803	9.78951	1.24898e-22	8.5665e-21
ENSG00000120051	CFAP58	64.8392	-1.92372	0.228041	-4.05069	5.10677e-05	0.000590394
ENSG00000120054	CPN1	5.88657	4.73667	0.895154	4.17433	2.98863e-05	0.000359452
ENSG00000120057	SFRP5	92.263	-2.81677	0.317792	-5.71684	1.08524e-08	2.05548e-07
ENSG00000120068	HOXB8	131.35	3.36787	0.380237	6.22737	4.7433e-10	1.06384e-08
ENSG00000120088	CRHR1	9.57199	3.12595	0.454501	4.67755	2.90322e-06	4.04187e-05
ENSG00000120129	DUSP1	17923.5	-1.56035	0.169687	-3.30225	0.00095911	0.00870784
ENSG00000120156	TEK	966.539	-3.30074	0.150047	-15.3335	4.56891e-53	3.62682e-50
ENSG00000120210	INSL6	8.45043	2.52049	0.51858	2.93202	0.00336767	0.0272783
ENSG00000120211	INSL4	109.835	7.37214	0.688706	9.25234	2.19633e-20	1.28128e-18
ENSG00000120262	CCDC170	434.945	-1.66274	0.209759	-3.15952	0.00158032	0.0136966
ENSG00000120279	MYCT1	512.742	-2.28587	0.120864	-10.639	1.96231e-26	1.78021e-24
ENSG00000120318	ARAP3	1025.73	-1.41272	0.099342	-4.15453	3.25959e-05	0.000388885
ENSG00000120334	CENPL	420.886	1.42348	0.105653	4.00823	6.11755e-05	0.000697291
ENSG00000120457	KCNJ5	465.577	-1.88413	0.2014	-4.38993	1.13385e-05	0.000145673
ENSG00000120498	TEX11	13.778	3.50991	0.293804	8.54281	1.30997e-17	6.02816e-16
ENSG00000120645	IQSEC3	128.667	-2.5769	0.185736	-8.49004	2.06564e-17	9.29393e-16
ENSG00000120659	TNFSF11	110.111	4.07785	0.279038	11.0302	2.73225e-28	2.84442e-26
ENSG00000120669	SOHLH2	55.0671	4.46042	0.381968	9.05947	1.31091e-19	7.22998e-18
ENSG00000120738	EGR1	12824.1	-1.78691	0.178568	-4.40678	1.04918e-05	0.000135383
ENSG00000120833	SOCS2	1355.67	-2.04601	0.178989	-5.84397	5.09699e-09	1.00611e-07
ENSG00000120875	DUSP4	4648.43	2.38377	0.231228	5.98443	2.17148e-09	4.47306e-08
ENSG00000120903	CHRNA2	8.33124	-3.6374	0.326035	-8.0893	6.00094e-16	2.37542e-14
ENSG00000120907	ADRA1A	27.1071	-3.46052	0.313119	-7.85812	3.89935e-15	1.43102e-13
ENSG00000120913	PDLIM2	1336.22	-1.98737	0.109009	-9.05772	1.33211e-19	7.33785e-18
ENSG00000121068	TBX2	1450.35	-1.96473	0.138462	-6.96745	3.22738e-12	8.95547e-11
ENSG00000121075	TBX4	593.489	-2.2337	0.173174	-7.12402	1.04824e-12	3.04557e-11
ENSG00000121152	NCAPH	627.324	3.00934	0.165641	12.1307	7.2631e-34	1.14899e-31
ENSG00000121207	LRAT	203.782	1.79086	0.229331	3.44858	0.000563542	0.00537693
ENSG00000121211	MND1	150.124	2.9299	0.155896	12.3794	3.37919e-35	5.86778e-33
ENSG00000121270	ABCC11	20.0209	2.01973	0.201444	5.06209	4.14687e-07	6.39629e-06
ENSG00000121351	IAPP	1.61989	2.76749	0.621694	2.84302	0.00446886	0.0351787
ENSG00000121621	KIF18A	339.076	1.42226	0.133881	3.15396	0.00161071	0.0139383
ENSG00000121690	DEPDC7	182.34	2.54541	0.230143	6.71499	1.88083e-11	4.88083e-10
ENSG00000121691	CAT	5631.36	-1.91749	0.107133	-8.56396	1.09051e-17	5.06547e-16
ENSG00000121742	GJB6	203.856	5.2057	0.373216	11.2688	1.87089e-29	2.13796e-27
ENSG00000121743	GJA3	18.5987	1.97764	0.297015	3.29156	0.000996332	0.008993
ENSG00000121753	ADGRB2	310.985	1.51046	0.178004	2.86769	0.00413484	0.0328108
ENSG00000121797	CCRL2	431.631	-1.61559	0.144915	-4.24792	2.15766e-05	0.000265397
ENSG00000121895	TMEM156	320.512	2.45817	0.212337	6.86721	6.5469e-12	1.77565e-10
ENSG00000121904	CSMD2	146.007	1.83201	0.197523	4.21219	2.52909e-05	0.000307931
ENSG00000121905	HPCA	24.4483	2.42417	0.201822	7.05659	1.70642e-12	4.86876e-11
ENSG00000122133	PAEP	3334.63	7.45219	0.446174	14.4611	2.13254e-47	9.77296e-45
ENSG00000122136	OBP2A	16.6188	2.75859	0.427847	4.11032	3.95107e-05	0.000464525
ENSG00000122367	LDB3	84.3535	-1.60058	0.170495	-3.52254	0.000427433	0.00417597
ENSG00000122584	NXPH1	9.38273	4.39071	0.468553	7.23657	4.60186e-13	1.39066e-11
ENSG00000122679	RAMP3	1136.71	-3.29178	0.148293	-15.4544	7.04432e-54	6.14002e-51
ENSG00000122691	TWIST1	129.173	2.47505	0.254985	5.78485	7.25769e-09	1.407e-07
ENSG00000122694	GLIPR2	2228.83	-2.24298	0.133672	-9.29872	1.42148e-20	8.39163e-19
ENSG00000122707	RECK	596.784	-1.57999	0.111894	-5.18338	2.179e-07	3.49433e-06
ENSG00000122711	SPINK4	47.445	5.10427	0.475492	8.63162	6.04901e-18	2.88516e-16
ENSG00000122728	TAF1L	7.0962	2.77537	0.374442	4.74139	2.1226e-06	2.99828e-05
ENSG00000122735	DNAI1	145.893	-1.85661	0.303543	-2.82203	0.00477201	0.0372223
ENSG00000122756	CNTFR	36.2209	-2.47553	0.294127	-5.01663	5.25859e-07	8.01921e-06
ENSG00000122787	AKR1D1	4.05858	2.41071	0.340975	4.13729	3.51433e-05	0.000416593
ENSG00000122852	SFTPA1	194736	-2.82107	0.318004	-5.72658	1.02473e-08	1.94668e-07
ENSG00000122861	PLAU	8507.86	2.6002	0.211503	7.56585	3.85341e-14	1.29182e-12
ENSG00000122877	EGR2	833.397	-1.82847	0.153206	-5.40759	6.38794e-08	1.09217e-06
ENSG00000122952	ZWINT	1394.94	2.6194	0.140503	11.5258	9.78085e-31	1.21449e-28
ENSG00000122966	CIT	6214.52	2.03176	0.218325	4.72582	2.29188e-06	3.22408e-05
ENSG00000123119	NECAB1	243.503	-3.18712	0.195512	-11.1866	4.74152e-29	5.20432e-27
ENSG00000123131	PRDX4	5765.58	1.39895	0.121093	3.29462	0.000985549	0.00891365
ENSG00000123178	SPRYD7	756.744	-1.27518	0.0816175	-3.37163	0.000747236	0.00694188
ENSG00000123201	GUCY1B2	173.907	2.18442	0.235435	5.03077	4.88511e-07	7.48305e-06
ENSG00000123213	NLN	1791.12	1.40935	0.0866404	4.72474	2.30412e-06	3.23924e-05
ENSG00000123219	CENPK	318.976	2.22725	0.150406	8.15958	3.36197e-16	1.36609e-14
ENSG00000123243	ITIH5	1128.4	-2.09313	0.202286	-5.40388	6.52134e-08	1.11412e-06
ENSG00000123342	MMP19	1143.43	-2.09829	0.16555	-6.63419	3.26284e-11	8.26455e-10
ENSG00000123358	NR4A1	6898.13	-1.70969	0.211926	-3.34878	0.000811683	0.00749984
ENSG00000123360	PDE1B	252.571	-1.60682	0.149804	-4.05073	5.10587e-05	0.000590394
ENSG00000123364	HOXC13	97.2598	7.01085	0.530185	11.3373	8.57904e-30	1.00359e-27
ENSG00000123388	HOXC11	123.335	6.81674	0.549577	10.584	3.53397e-26	3.15453e-24
ENSG00000123407	HOXC12	49.7153	7.63791	0.770227	8.61812	6.80596e-18	3.23232e-16
ENSG00000123473	STIL	594.992	2.60189	0.134202	11.9364	7.64912e-33	1.11851e-30
ENSG00000123485	HJURP	707.635	3.86334	0.181513	15.7749	4.63255e-56	5.28028e-53
ENSG00000123500	COL10A1	2681.69	4.52423	0.217948	16.1701	8.19782e-59	1.17554e-55
ENSG00000123572	NRK	438.19	3.79911	0.297826	9.39848	5.53578e-21	3.35262e-19
ENSG00000123843	C4BPB	479.699	2.16226	0.28181	4.12426	3.71923e-05	0.000439827
ENSG00000123999	INHA	407.628	5.92468	0.399279	12.3339	5.94674e-35	1.00897e-32
ENSG00000124003	MOGAT1	3.79195	-2.65051	0.285492	-5.78128	7.41353e-09	1.43534e-07
ENSG00000124019	FAM124B	97.3229	-1.88947	0.139799	-6.36246	1.98549e-10	4.64288e-09
ENSG00000124116	WFDC3	498.403	3.95091	0.250775	11.7671	5.76436e-32	7.76494e-30
ENSG00000124143	ARHGAP40	470.353	3.69358	0.243683	11.0536	2.10582e-28	2.213e-26
ENSG00000124191	TOX2	400.712	-1.60228	0.155488	-3.87346	0.000107301	0.00116879
ENSG00000124196	GTSF1L	2.58672	2.56063	0.348607	4.47677	7.57821e-06	9.9667e-05
ENSG00000124205	EDN3	16.131	-2.7969	0.424476	-4.23323	2.30359e-05	0.000282487
ENSG00000124237	C20orf85	466.089	-2.40752	0.389254	-3.61593	0.000299273	0.00301737
ENSG00000124260	MAGEA10	64.2477	7.81725	0.75935	8.97774	2.76394e-19	1.47498e-17
ENSG00000124391	IL17C	28.8101	3.8379	0.338925	8.37324	5.60565e-17	2.44063e-15
ENSG00000124429	POF1B	629.728	1.7402	0.25722	2.87771	0.00400567	0.0318883
ENSG00000124466	LYPD3	872.121	3.47971	0.262583	9.44354	3.60382e-21	2.21272e-19
ENSG00000124469	CEACAM8	35.8183	-2.35816	0.368589	-3.68475	0.000228925	0.00235401
ENSG00000124479	NDP	47.2047	2.8357	0.358207	5.12469	2.98026e-07	4.67472e-06
ENSG00000124493	GRM4	36.8584	2.70871	0.312205	5.47304	4.4237e-08	7.71163e-07
ENSG00000124507	PACSIN1	118.083	2.50251	0.218172	6.88682	5.70542e-12	1.55406e-10
ENSG00000124575	HIST1H1D	32.5358	5.15283	0.42428	9.78795	1.26836e-22	8.6742e-21
ENSG00000124602	UNC5CL	708.866	3.10725	0.177684	11.8596	1.91913e-32	2.6912e-30
ENSG00000124610	HIST1H1A	3.58369	3.80321	0.875561	3.20161	0.00136663	0.0120013
ENSG00000124615	MOCS1	688.671	-1.39965	0.121099	-3.30023	0.000966064	0.00875703
ENSG00000124635	HIST1H2BJ	126.61	2.28094	0.248502	5.15465	2.54111e-07	4.03573e-06
ENSG00000124657	OR2B6	8.68616	3.55888	0.354183	7.22473	5.02096e-13	1.50707e-11
ENSG00000124664	SPDEF	1824.87	3.29693	0.221427	10.3733	3.279e-25	2.68437e-23
ENSG00000124766	SOX4	10729.2	1.69838	0.108389	6.44327	1.16926e-10	2.80503e-09
ENSG00000124785	NRN1	473.156	-1.71339	0.190219	-3.75036	0.000176582	0.00184914
ENSG00000124787	RPP40	281.874	1.53043	0.111337	4.7642	1.896e-06	2.69878e-05
ENSG00000124813	RUNX2	869.246	1.6161	0.132462	4.65115	3.30088e-06	4.56262e-05
ENSG00000124835	AC105760.1	2.46978	2.97824	0.618271	3.19964	0.001376	0.0120788
ENSG00000124882	EREG	1602.64	2.67977	0.376281	4.46413	8.03933e-06	0.000105233
ENSG00000124920	MYRF	2103.3	-1.90991	0.217095	-4.19132	2.77335e-05	0.000335558
ENSG00000124942	AHNAK	38817.2	-1.9386	0.148514	-6.31998	2.61601e-10	6.02225e-09
ENSG00000125207	PIWIL1	12.8219	4.69894	0.483131	7.65618	1.9155e-14	6.63678e-13
ENSG00000125285	SOX21	182.316	2.66039	0.335965	4.94214	7.72715e-07	1.15151e-05
ENSG00000125319	C17orf53	299.044	2.75466	0.155716	11.2683	1.88103e-29	2.14404e-27
ENSG00000125409	TEKT3	30.56	-1.9349	0.207724	-4.50069	6.77326e-06	8.96106e-05
ENSG00000125414	MYH2	13.8642	-3.19755	0.261647	-8.39892	4.50599e-17	1.9715e-15
ENSG00000125459	MSTO1	713.351	1.49178	0.0912392	5.39006	7.04337e-08	1.19961e-06
ENSG00000125462	C1orf61	173.301	5.53943	0.361884	12.5439	4.29327e-36	7.85386e-34
ENSG00000125508	SRMS	82.0096	2.41711	0.238174	5.94988	2.68335e-09	5.45418e-08
ENSG00000125571	IL37	416.564	6.36483	0.416737	12.8734	6.35315e-38	1.34484e-35
ENSG00000125740	FOSB	8571.31	-3.24708	0.295166	-7.61292	2.67965e-14	9.12086e-13
ENSG00000125788	DEFB126	2.51527	3.24533	0.714737	3.14148	0.00168096	0.0144897
ENSG00000125810	CD93	5709.04	-2.24678	0.129672	-9.61485	6.92118e-22	4.52452e-20
ENSG00000125816	NKX2-4	4.66086	4.01807	0.690602	4.3702	1.24133e-05	0.000158429
ENSG00000125820	NKX2-2	2.72978	3.0228	0.740804	2.73055	0.00632284	0.0478416
ENSG00000125823	CSTL1	8.00996	4.60057	0.505551	7.12207	1.06319e-12	3.085e-11
ENSG00000125845	BMP2	1495.9	-1.75424	0.194093	-3.88595	0.000101929	0.00111492
ENSG00000125848	FLRT3	2613.33	-1.75622	0.191385	-3.95132	7.77218e-05	0.000868519
ENSG00000125885	MCM8	778.705	1.38354	0.112316	3.41486	0.000638143	0.00601258
ENSG00000125895	TMEM74B	136.308	-1.5021	0.162502	-3.08978	0.00200306	0.0169668
ENSG00000125900	SIRPD	6.91842	-2.16909	0.175007	-6.68026	2.38523e-11	6.15026e-10
ENSG00000125910	S1PR4	346.212	-1.85414	0.138985	-6.14552	7.97035e-10	1.73594e-08
ENSG00000126218	F10	184.879	-1.57977	0.179273	-3.23402	0.00122061	0.0108173
ENSG00000126249	PDCD2L	394.472	1.49583	0.111837	4.43352	9.27079e-06	0.000120431
ENSG00000126259	KIRREL2	62.5966	3.87108	0.354536	8.09815	5.58002e-16	2.22852e-14
ENSG00000126458	RRAS	2585.96	-1.39435	0.121669	-3.24116	0.00119043	0.0105752
ENSG00000126500	FLRT1	30.9572	1.93871	0.20093	4.67184	2.98513e-06	4.14812e-05
ENSG00000126583	PRKCG	14.1065	2.20267	0.294332	4.08609	4.38706e-05	0.000511858
ENSG00000126752	SSX1	11.7741	4.9562	0.941221	4.20326	2.63094e-05	0.000319632
ENSG00000126759	CFP	219.882	-2.15531	0.153743	-7.51455	5.71071e-14	1.88183e-12
ENSG00000126778	SIX1	1242.5	2.43982	0.207915	6.92504	4.35866e-12	1.19529e-10
ENSG00000126785	RHOJ	623.762	-1.91208	0.110059	-8.28717	1.15975e-16	4.89595e-15
ENSG00000126787	DLGAP5	755.32	3.70993	0.177648	15.2545	1.53613e-52	1.15738e-49
ENSG00000126856	PRDM7	2.47225	2.48716	0.399995	3.71793	0.000200859	0.00208519
ENSG00000126890	CTAG2	38.7838	6.73478	0.952979	6.01774	1.76864e-09	3.67904e-08
ENSG00000126895	AVPR2	44.1406	-1.9689	0.207325	-4.67335	2.96326e-06	4.12159e-05
ENSG00000127129	EDN2	326.456	1.80917	0.276355	2.92803	0.00341121	0.0275857
ENSG00000127241	MASP1	190.634	-2.74414	0.20078	-8.68678	3.72842e-18	1.80348e-16
ENSG00000127252	HRASLS	77.9401	2.88184	0.249437	7.54436	4.54531e-14	1.51011e-12
ENSG00000127324	TSPAN8	3922.43	1.95451	0.305132	3.12818	0.00175892	0.0150887
ENSG00000127325	BEST3	5.31425	2.10043	0.397869	2.7658	0.00567832	0.0435129
ENSG00000127329	PTPRB	2873.95	-2.62584	0.148728	-10.9317	8.13213e-28	8.16022e-26
ENSG00000127377	CRYGN	48.9486	3.21278	0.275906	8.02006	1.05695e-15	4.08206e-14
ENSG00000127423	AUNIP	126.436	2.38077	0.166932	8.27144	1.32352e-16	5.55568e-15
ENSG00000127528	KLF2	1411.8	-1.75423	0.15692	-4.80645	1.53632e-06	2.21303e-05
ENSG00000127533	F2RL3	353.584	-1.93077	0.166167	-5.60143	2.12587e-08	3.87937e-07
ENSG00000127561	SYNGR3	186.821	2.77141	0.220723	8.02551	1.01105e-15	3.92183e-14
ENSG00000127564	PKMYT1	527.521	2.98179	0.164359	12.0577	1.76603e-33	2.69778e-31
ENSG00000127586	CHTF18	762.591	1.77095	0.133016	5.79591	6.79535e-09	1.32199e-07
ENSG00000127831	VIL1	1128.42	6.84998	0.403889	14.4841	1.52691e-47	7.14484e-45
ENSG00000127920	GNG11	2233.86	-1.73978	0.179014	-4.13252	3.58806e-05	0.000424994
ENSG00000127928	GNGT1	40.1463	6.32078	0.448897	11.853	2.07633e-32	2.90248e-30
ENSG00000128016	ZFP36	14626.6	-1.78492	0.169666	-4.62626	3.72325e-06	5.10359e-05
ENSG00000128039	SRD5A3	3684.41	1.62511	0.141874	4.40609	1.05253e-05	0.000135775
ENSG00000128040	SPINK2	53.9692	2.78359	0.274701	6.49287	8.42167e-11	2.05021e-09
ENSG00000128050	PAICS	5903.93	1.87429	0.0982495	8.89868	5.65164e-19	2.95916e-17
ENSG00000128059	PPAT	959.278	1.95292	0.10395	9.16702	4.86271e-20	2.75717e-18
ENSG00000128165	ADM2	749.952	3.40584	0.161954	14.8551	6.44414e-50	3.58077e-47
ENSG00000128218	VPREB3	77.279	1.8165	0.223334	3.65597	0.000256208	0.0026128
ENSG00000128268	MGAT3	669.377	-3.18182	0.207463	-10.5167	7.23941e-26	6.28542e-24
ENSG00000128285	MCHR1	40.5754	2.1005	0.21966	5.01002	5.44239e-07	8.28529e-06
ENSG00000128298	BAIAP2L2	257.865	3.44329	0.243351	10.0402	1.01499e-23	7.57035e-22
ENSG00000128310	GALR3	1.64713	2.33241	0.436976	3.04917	0.00229477	0.019218
ENSG00000128322	IGLL1	15.7204	2.7947	0.315675	5.68529	1.30595e-08	2.44538e-07
ENSG00000128422	KRT17	5676.2	2.72359	0.324953	5.3041	1.1323e-07	1.87814e-06
ENSG00000128512	DOCK4	1678.13	-1.52542	0.120171	-4.37229	1.2295e-05	0.000157145
ENSG00000128564	VGF	76.8523	4.1789	0.318177	9.99101	1.66879e-23	1.22212e-21
ENSG00000128578	STRIP2	579.721	2.78262	0.226728	7.86237	3.76946e-15	1.38827e-13
ENSG00000128610	FEZF1	170.694	5.72904	0.337374	14.0172	1.22343e-44	4.5321e-42
ENSG00000128683	GAD1	173.785	3.7649	0.262915	10.5164	7.26278e-26	6.29342e-24
ENSG00000128713	HOXD11	9.54344	5.1654	0.678987	6.13472	8.53081e-10	1.85256e-08
ENSG00000128714	HOXD13	14.1705	5.29498	0.768315	5.59013	2.26899e-08	4.12529e-07
ENSG00000128849	CGNL1	2363.27	-2.22402	0.142488	-8.59031	8.67361e-18	4.08874e-16
ENSG00000129048	ACKR4	80.0386	-2.47141	0.204365	-7.19992	6.02494e-13	1.79388e-11
ENSG00000129173	E2F8	349.4	3.20575	0.155761	14.1611	1.59382e-45	6.16089e-43
ENSG00000129195	PIMREG	298.286	3.17182	0.189598	11.4549	2.22261e-30	2.71433e-28
ENSG00000129226	CD68	144.756	-1.66092	0.15222	-4.34185	1.41286e-05	0.000178934
ENSG00000129235	TXNDC17	3522.99	1.6262	0.13036	4.80365	1.55796e-06	2.24348e-05
ENSG00000129244	ATP1B2	122.247	-1.6331	0.163432	-3.8738	0.000107152	0.00116745
ENSG00000129250	KIF1C	7382.98	-1.34523	0.0879478	-3.92545	8.65681e-05	0.000959175
ENSG00000129455	KLK8	101.753	4.40455	0.540521	6.29865	3.00246e-10	6.87274e-09
ENSG00000129467	ADCY4	486.538	-1.85099	0.119276	-7.1346	9.70656e-13	2.82571e-11
ENSG00000129514	FOXA1	3680.97	1.45087	0.157314	2.86602	0.00415674	0.0329669
ENSG00000129521	EGLN3	3060.32	3.03682	0.226412	8.9961	2.33887e-19	1.25416e-17
ENSG00000129596	CDO1	131.85	-2.68342	0.18742	-8.98207	2.65724e-19	1.41974e-17
ENSG00000129675	ARHGEF6	1392.86	-1.44948	0.117894	-3.81259	0.000137516	0.00147159
ENSG00000129810	SGO1	207.607	3.22668	0.168383	13.2239	6.38523e-40	1.61274e-37
ENSG00000129910	CDH15	216.739	2.19826	0.236829	5.05961	4.20123e-07	6.47114e-06
ENSG00000129988	LBP	96.0448	3.37461	0.417693	5.68505	1.30773e-08	2.44769e-07
ENSG00000129990	SYT5	56.0931	2.43944	0.341697	4.21261	2.52433e-05	0.00030752
ENSG00000129991	TNNI3	148.967	2.77439	0.331017	5.36041	8.30336e-08	1.39973e-06
ENSG00000130037	KCNA5	40.8769	-2.33945	0.184047	-7.27772	3.39499e-13	1.03866e-11
ENSG00000130052	STARD8	708.808	-2.26831	0.118027	-10.7459	6.19252e-27	5.80751e-25
ENSG00000130054	FAM155B	140.461	3.25835	0.246177	9.17366	4.57206e-20	2.60233e-18
ENSG00000130164	LDLR	6226.84	-2.17158	0.134726	-8.69601	3.43746e-18	1.67366e-16
ENSG00000130176	CNN1	704.939	-1.57036	0.165217	-3.45216	0.000556115	0.0053152
ENSG00000130226	DPP6	41.9446	-3.13141	0.221512	-9.62212	6.4486e-22	4.24053e-20
ENSG00000130287	NCAN	2.92395	2.38241	0.349794	3.95207	7.74797e-05	0.000866249
ENSG00000130294	KIF1A	1624.61	5.69226	0.434741	10.7932	3.70479e-27	3.5341e-25
ENSG00000130307	USHBP1	168.058	-2.38315	0.126234	-10.957	6.14978e-28	6.22724e-26
ENSG00000130385	BMP15	0.688027	-2.24827	0.404396	-3.08676	0.00202351	0.017127
ENSG00000130477	UNC13A	100.015	1.90244	0.262253	3.44109	0.000579378	0.005515
ENSG00000130487	KLHDC7B	314.768	1.82537	0.213175	3.8718	0.000108037	0.00117537
ENSG00000130518	IQCN	422.711	-2.3952	0.196088	-7.11517	1.11772e-12	3.23688e-11
ENSG00000130522	JUND	7212.42	-1.46882	0.117337	-3.99549	6.45601e-05	0.000731741
ENSG00000130540	SULT4A1	55.1932	3.96046	0.387759	7.63479	2.26186e-14	7.78582e-13
ENSG00000130590	SAMD10	568.106	1.71642	0.117855	6.0788	1.21088e-09	2.57793e-08
ENSG00000130598	TNNI2	115.237	-1.59756	0.214692	-2.78335	0.00538005	0.0414755
ENSG00000130635	COL5A1	14503	2.00656	0.171342	5.87457	4.23948e-09	8.44343e-08
ENSG00000130643	CALY	30.5059	2.90163	0.366957	5.18216	2.19329e-07	3.51472e-06
ENSG00000130656	HBZ	0.453966	-2.42898	0.408445	-3.49857	0.000467757	0.00453505
ENSG00000130675	MNX1	115.593	4.33192	0.244482	13.6285	2.71032e-42	8.66776e-40
ENSG00000130700	GATA5	50.2174	-1.60972	0.202501	-3.01093	0.00260448	0.0216203
ENSG00000130701	RBBP8NL	229.881	2.13132	0.155176	7.29055	3.08702e-13	9.48356e-12
ENSG00000130711	PRDM12	6.34771	3.17052	0.305572	7.10313	1.21958e-12	3.52727e-11
ENSG00000130755	GMFG	1236.33	-1.5239	0.128229	-4.08567	4.39489e-05	0.000512503
ENSG00000130762	ARHGEF16	1724.45	1.72948	0.114246	6.38512	1.71265e-10	4.02603e-09
ENSG00000130768	SMPDL3B	3048.1	1.90953	0.164059	5.54392	2.95771e-08	5.2973e-07
ENSG00000130821	SLC6A8	1912.4	1.87821	0.177318	4.95277	7.31639e-07	1.0936e-05
ENSG00000130822	PNCK	62.4648	2.88217	0.285835	6.5848	4.55489e-11	1.1388e-09
ENSG00000130829	DUSP9	124.222	4.57022	0.336218	10.6188	2.43715e-26	2.19309e-24
ENSG00000130876	SLC7A10	146.542	4.76111	0.361792	10.3958	2.5913e-25	2.14909e-23
ENSG00000131050	BPIFA2	159.007	4.7837	0.378093	10.0073	1.41558e-23	1.04704e-21
ENSG00000131055	COX4I2	255.637	-2.35668	0.153964	-8.81168	1.23287e-18	6.27058e-17
ENSG00000131094	C1QL1	25.5661	2.08482	0.292735	3.7058	0.000210728	0.00217849
ENSG00000131095	GFAP	42.9998	3.15271	0.275382	7.81718	5.40177e-15	1.95861e-13
ENSG00000131097	HIGD1B	200.19	-2.86109	0.166746	-11.1612	6.31249e-29	6.82747e-27
ENSG00000131126	TEX101	10.6697	3.58786	0.453827	5.7023	1.18201e-08	2.2321e-07
ENSG00000131142	CCL25	11.976	3.00242	0.324313	6.17436	6.64326e-10	1.45978e-08
ENSG00000131153	GINS2	549.458	2.89176	0.164563	11.4957	1.38667e-30	1.70753e-28
ENSG00000131187	F12	240.039	2.82879	0.189086	9.67173	3.97593e-22	2.63401e-20
ENSG00000131188	PRR7	134.009	1.44648	0.157137	2.84135	0.00449233	0.0353572
ENSG00000131355	ADGRE3	66.2409	-2.9207	0.198678	-9.66741	4.14745e-22	2.74355e-20
ENSG00000131370	SH3BP5	676.014	-1.45661	0.126802	-3.60101	0.000316989	0.00318084
ENSG00000131471	AOC3	3578.14	-2.69408	0.153168	-11.0603	1.95376e-28	2.06313e-26
ENSG00000131477	RAMP2	1007.88	-2.93693	0.13732	-14.1052	3.52787e-45	1.32902e-42
ENSG00000131634	TMEM204	1001.13	-1.99157	0.113279	-8.75339	2.07045e-18	1.02721e-16
ENSG00000131650	KREMEN2	67.2134	2.91722	0.236803	8.09626	5.66755e-16	2.25752e-14
ENSG00000131668	BARX1	713.39	7.60494	0.44995	14.6793	8.7529e-49	4.32325e-46
ENSG00000131686	CA6	9.80988	2.85234	0.415612	4.4569	8.31551e-06	0.000108688
ENSG00000131746	TNS4	1628.52	3.93003	0.309764	9.45892	3.11152e-21	1.9291e-19
ENSG00000131747	TOP2A	5445.36	3.88777	0.16774	17.2158	2.02197e-66	8.17114e-63
ENSG00000131831	RAI2	590.88	-2.20188	0.135558	-8.86612	7.57358e-19	3.91931e-17
ENSG00000131885	KRT17P1	1.82911	2.08393	0.39272	2.76006	0.00577907	0.0441556
ENSG00000131914	LIN28A	10.6478	4.35882	0.593432	5.65998	1.51387e-08	2.80167e-07
ENSG00000132000	PODNL1	698.065	2.75259	0.218191	8.03236	9.56122e-16	3.72176e-14
ENSG00000132026	RTBDN	35.7121	5.14228	0.402431	10.2931	7.56692e-25	6.08268e-23
ENSG00000132031	MATN3	574.831	-1.57321	0.193414	-2.96365	0.00304015	0.02487
ENSG00000132164	SLC6A11	89.9776	3.74396	0.381673	7.1893	6.51245e-13	1.93256e-11
ENSG00000132170	PPARG	1013.81	-1.59434	0.181948	-3.26654	0.0010887	0.00974151
ENSG00000132185	FCRLA	194.021	1.71428	0.233111	3.06413	0.00218301	0.0183721
ENSG00000132204	LINC00470	29.9672	3.3493	0.473154	4.9652	6.86315e-07	1.03105e-05
ENSG00000132259	CNGA4	51.5662	-1.9899	0.280073	-3.53444	0.000408643	0.00400649
ENSG00000132329	RAMP1	1524.09	2.12637	0.195157	5.77161	7.85167e-09	1.51357e-07
ENSG00000132436	FIGNL1	813.942	1.62704	0.110396	5.67995	1.34732e-08	2.51755e-07
ENSG00000132470	ITGB4	10484.9	1.64908	0.192054	3.37968	0.000725704	0.00675879
ENSG00000132554	RGS22	119.107	-1.97859	0.241592	-4.05058	5.109e-05	0.000590394
ENSG00000132622	HSPA12B	434.54	-2.848	0.131007	-14.106	3.4862e-45	1.32455e-42
ENSG00000132671	SSTR4	1.20915	-4.15571	0.294325	-10.7219	8.03735e-27	7.47457e-25
ENSG00000132677	RHBG	48.7463	4.63604	0.287084	12.6654	9.19152e-37	1.75361e-34
ENSG00000132680	KHDC4	2491.52	1.45521	0.0982056	4.63524	3.5652e-06	4.90663e-05
ENSG00000132688	NES	2875.52	-1.6209	0.156256	-3.9736	7.07946e-05	0.000796717
ENSG00000132692	BCAN	78.3033	2.7812	0.237679	7.49413	6.67394e-14	2.18788e-12
ENSG00000132704	FCRL2	179.952	1.88776	0.229387	3.87014	0.000108772	0.00118221
ENSG00000132744	ACY3	159.148	2.74787	0.213143	8.20047	2.39455e-16	9.8469e-15
ENSG00000132746	ALDH3B2	586.953	2.92931	0.241765	7.98012	1.46187e-15	5.58768e-14
ENSG00000132749	TESMIN	243.393	2.81968	0.218068	8.34454	7.14899e-17	3.08239e-15
ENSG00000132821	VSTM2L	3410.32	2.06803	0.233859	4.56696	4.94855e-06	6.65592e-05
ENSG00000132837	DMGDH	153.371	1.80675	0.220312	3.66187	0.000250384	0.00255869
ENSG00000132840	BHMT2	759.375	2.87934	0.302242	6.218	5.03535e-10	1.12424e-08
ENSG00000132855	ANGPTL3	14.5205	3.6383	0.390452	6.75704	1.4084e-11	3.70021e-10
ENSG00000132874	SLC14A2	276.014	3.8995	0.425221	6.81881	9.17993e-12	2.45385e-10
ENSG00000132958	TPTE2	10.6383	2.57643	0.270128	5.83586	5.35131e-09	1.05304e-07
ENSG00000132965	ALOX5AP	2542.79	-1.95276	0.164761	-5.7827	7.35122e-09	1.42451e-07
ENSG00000132970	WASF3	533.517	-1.94886	0.15015	-6.3194	2.62581e-10	6.03855e-09
ENSG00000133026	MYH10	5866.01	-1.49561	0.123873	-4.00095	6.30898e-05	0.000717088
ENSG00000133055	MYBPH	152.755	3.28392	0.341998	6.67819	2.41915e-11	6.22329e-10
ENSG00000133105	RXFP2	7.83905	-2.77379	0.383766	-4.62207	3.79929e-06	5.19981e-05
ENSG00000133110	POSTN	12239.7	1.64839	0.177371	3.65554	0.000256639	0.00261623
ENSG00000133115	STOML3	100.037	-2.15671	0.349102	-3.31339	0.000921707	0.00840292
ENSG00000133116	KL	254.225	-2.38669	0.216154	-6.4153	1.40546e-10	3.34101e-09
ENSG00000133121	STARD13	840.517	-2.02148	0.109004	-9.37102	7.18378e-21	4.32125e-19
ENSG00000133195	SLC39A11	3203.72	1.32986	0.0939713	3.51019	0.000447789	0.00436143
ENSG00000133216	EPHB2	1834.69	2.26542	0.182266	6.94269	3.84716e-12	1.06025e-10
ENSG00000133246	PRAM1	340.697	-2.24368	0.15408	-8.07168	6.93351e-16	2.7324e-14
ENSG00000133392	MYH11	5546.99	-1.93899	0.190041	-4.941	7.77225e-07	1.15784e-05
ENSG00000133401	PDZD2	1627.24	-2.21336	0.184045	-6.59273	4.31816e-11	1.08022e-09
ENSG00000133454	MYO18B	21.4228	2.42757	0.374063	3.81638	0.000135421	0.00145058
ENSG00000133466	C1QTNF6	1395.87	2.26551	0.143315	8.83029	1.04401e-18	5.35907e-17
ENSG00000133477	FAM83F	413.794	2.24109	0.282776	4.38896	1.13894e-05	0.000146242
ENSG00000133561	GIMAP6	1415.73	-2.11823	0.126943	-8.8089	1.26377e-18	6.41306e-17
ENSG00000133574	GIMAP4	1711.18	-1.50438	0.121555	-4.14939	3.3336e-05	0.000397075
ENSG00000133636	NTS	550.473	3.08957	0.482916	4.32699	1.5116e-05	0.000190409
ENSG00000133661	SFTPD	13527.7	-2.25048	0.276329	-4.52532	6.03042e-06	8.01885e-05
ENSG00000133665	DYDC2	94.8586	-2.04668	0.26345	-3.97297	7.09808e-05	0.000798571
ENSG00000133800	LYVE1	644.243	-3.23405	0.182141	-12.2655	1.38807e-34	2.30239e-32
ENSG00000133863	TEX15	37.8008	3.33174	0.460726	5.06102	4.17014e-07	6.42994e-06
ENSG00000133874	RNF122	530.056	-1.38667	0.100817	-3.83536	0.00012538	0.00134887
ENSG00000133937	GSC	13.319	2.2963	0.352736	3.67497	0.000237874	0.00243871
ENSG00000133962	CATSPERB	211.917	2.20083	0.233945	5.13296	2.85223e-07	4.49133e-06
ENSG00000134013	LOXL2	2701.4	1.7504	0.190844	3.93198	8.42482e-05	0.000934869
ENSG00000134020	PEBP4	1676.76	-2.56056	0.311974	-5.0022	5.66795e-07	8.6051e-06
ENSG00000134028	ADAMDEC1	567.26	2.30898	0.243127	5.38392	7.28818e-08	1.23894e-06
ENSG00000134057	CCNB1	1864.09	3.00844	0.154901	12.966	1.90695e-38	4.20713e-36
ENSG00000134115	CNTN6	151.098	-3.47836	0.282877	-8.76128	1.93051e-18	9.58848e-17
ENSG00000134160	TRPM1	3.33369	-2.09152	0.308188	-3.54174	0.000397491	0.00390836
ENSG00000134193	REG4	97.9346	5.83672	0.526144	9.19276	3.82879e-20	2.19898e-18
ENSG00000134201	GSTM5	195.295	-2.55732	0.150171	-10.3703	3.3854e-25	2.7613e-23
ENSG00000134207	SYT6	10.8802	2.22353	0.295385	4.14216	3.44054e-05	0.000408608
ENSG00000134253	TRIM45	281.651	1.34811	0.122693	2.83724	0.0045506	0.0357652
ENSG00000134256	CD101	291.706	-2.79629	0.139332	-12.8922	4.98211e-38	1.06476e-35
ENSG00000134258	VTCN1	504.084	2.93863	0.313713	6.17964	6.42485e-10	1.41318e-08
ENSG00000134285	FKBP11	2335.34	1.80471	0.128085	6.28264	3.32873e-10	7.56117e-09
ENSG00000134317	GRHL1	1116.67	1.60423	0.160649	3.76116	0.000169127	0.00177904
ENSG00000134323	MYCN	143.604	3.04615	0.309942	6.60171	4.06437e-11	1.01903e-09
ENSG00000134333	LDHA	38643.7	1.3566	0.107589	3.31448	0.00091814	0.00837383
ENSG00000134339	SAA2	335.124	2.30849	0.312112	4.19236	2.76071e-05	0.000334209
ENSG00000134365	CFHR4	2.49485	3.33891	0.559758	4.17843	2.93524e-05	0.000353413
ENSG00000134398	ERN2	990.432	2.95943	0.345478	5.67165	1.41431e-08	2.62945e-07
ENSG00000134438	RAX	3.09131	3.25776	0.573722	3.93529	8.30974e-05	0.00092279
ENSG00000134531	EMP1	8273.02	-1.8446	0.144463	-5.84645	5.02169e-09	9.91688e-08
ENSG00000134532	SOX5	133.641	-1.69243	0.171608	-4.03495	5.46149e-05	0.000628312
ENSG00000134538	SLCO1B1	9.58037	5.11568	0.602201	6.83439	8.23548e-12	2.21337e-10
ENSG00000134595	SOX3	3.28745	2.97451	0.636189	3.10365	0.00191149	0.0162656
ENSG00000134690	CDCA8	873.285	3.04357	0.155493	13.1425	1.87901e-39	4.46671e-37
ENSG00000134757	DSG3	46.4731	3.39468	0.446503	5.36318	8.17678e-08	1.37944e-06
ENSG00000134817	APLNR	760.782	-1.49795	0.162688	-3.06078	0.00220761	0.0185685
ENSG00000134827	TCN1	940.968	6.47785	0.41648	13.1527	1.64157e-39	3.94447e-37
ENSG00000134873	CLDN10	943.423	4.06846	0.321101	9.55608	1.223e-21	7.83371e-20
ENSG00000134917	ADAMTS8	457.833	-3.62981	0.232297	-11.3209	1.0342e-29	1.20034e-27
ENSG00000134940	ACRV1	12.8683	2.77671	0.247932	7.16613	7.71485e-13	2.26968e-11
ENSG00000135052	GOLM1	13110.6	2.66468	0.124866	13.3318	1.51291e-40	4.25656e-38
ENSG00000135063	FAM189A2	905.066	-2.96985	0.190123	-10.3609	3.73511e-25	3.04097e-23
ENSG00000135069	PSAT1	1280.3	3.5323	0.18641	13.5846	4.9436e-42	1.54759e-39
ENSG00000135097	MSI1	180.225	2.19414	0.294999	4.04794	5.16714e-05	0.00059692
ENSG00000135100	HNF1A	99.4511	3.83925	0.369133	7.69166	1.45239e-14	5.10379e-13
ENSG00000135111	TBX3	674.896	-2.20175	0.146601	-8.19741	2.45612e-16	1.00907e-14
ENSG00000135119	RNFT2	299.839	2.22837	0.187204	6.56165	5.32153e-11	1.32451e-09
ENSG00000135127	BICDL1	1045.79	1.95272	0.168031	5.66991	1.42875e-08	2.65408e-07
ENSG00000135218	CD36	2176.76	-2.9479	0.211988	-9.18876	3.97383e-20	2.2764e-18
ENSG00000135226	UGT2B28	3.41556	3.68222	0.622823	4.30655	1.6582e-05	0.000207581
ENSG00000135245	HILPDA	1376.16	1.5568	0.192059	2.89909	0.00374248	0.0299972
ENSG00000135248	FAM71F1	2.76652	2.4677	0.403677	3.63584	0.00027708	0.00280954
ENSG00000135253	KCP	208.598	2.08554	0.241473	4.49549	6.94112e-06	9.17495e-05
ENSG00000135318	NT5E	3530.11	1.94023	0.209194	4.49452	6.97284e-06	9.20594e-05
ENSG00000135346	CGA	77.0902	6.02079	0.616798	8.1401	3.94964e-16	1.59636e-14
ENSG00000135363	LMO2	683.216	-1.95692	0.108016	-8.85905	8.0696e-19	4.16146e-17
ENSG00000135451	TROAP	620.327	3.81635	0.188137	14.9696	1.15951e-50	7.16376e-48
ENSG00000135454	B4GALNT1	267.305	2.50128	0.248019	6.0531	1.42086e-09	2.9906e-08
ENSG00000135476	ESPL1	675.115	3.11063	0.176047	11.989	4.05603e-33	6.07079e-31
ENSG00000135540	NHSL1	1389.1	-1.73739	0.137014	-5.38187	7.3715e-08	1.25166e-06
ENSG00000135549	PKIB	715.594	2.08135	0.217947	4.96151	6.99467e-07	1.04903e-05
ENSG00000135604	STX11	548.092	-3.01461	0.134469	-14.982	9.63333e-51	6.20624e-48
ENSG00000135625	EGR4	22.6563	2.02463	0.311112	3.29345	0.000989658	0.00894172
ENSG00000135638	EMX1	11.4043	2.95377	0.375142	5.20809	1.9079e-07	3.074e-06
ENSG00000135697	BCO1	118.371	2.40746	0.23982	5.86879	4.38983e-09	8.73115e-08
ENSG00000135744	AGT	1195.72	2.76299	0.284887	6.1884	6.07788e-10	1.34351e-08
ENSG00000135747	ZNF670-ZNF695	9.7391	2.15533	0.241722	4.77959	1.75657e-06	2.51158e-05
ENSG00000135902	CHRND	4.14881	2.54392	0.437117	3.53204	0.000412359	0.00404025
ENSG00000135914	HTR2B	155.726	1.75883	0.265219	2.86114	0.00422118	0.0334601
ENSG00000135917	SLC19A3	284.939	-2.94407	0.209254	-9.29045	1.5364e-20	9.05803e-19
ENSG00000135925	WNT10A	277.892	1.78122	0.237849	3.2845	0.00102163	0.00919691
ENSG00000135929	CYP27A1	3777.45	-1.78777	0.153626	-5.12783	2.93095e-07	4.6055e-06
ENSG00000136099	PCDH8	15.3635	4.06016	0.567052	5.39661	6.79134e-08	1.15757e-06
ENSG00000136110	CNMD	162.609	4.3122	0.54679	6.05754	1.38222e-09	2.91479e-08
ENSG00000136114	THSD1	272.886	-2.26734	0.124188	-10.205	1.8833e-24	1.48174e-22
ENSG00000136153	LMO7	12928.2	-1.40481	0.121794	-3.32373	0.000888219	0.00813432
ENSG00000136160	EDNRB	1542.41	-3.54432	0.170799	-14.8966	3.46644e-50	1.9837e-47
ENSG00000136231	IGF2BP3	635.761	3.97658	0.285615	10.4216	1.97525e-25	1.65359e-23
ENSG00000136244	IL6	646.857	-2.867	0.236408	-7.89737	2.84845e-15	1.06405e-13
ENSG00000136261	BZW2	4440.05	1.31505	0.0942855	3.34145	0.000833431	0.00768163
ENSG00000136404	TM6SF1	215.981	-1.46768	0.135545	-3.4504	0.000559762	0.00534546
ENSG00000136487	GH2	1.98984	3.17568	0.759953	2.86291	0.00419771	0.03328
ENSG00000136492	BRIP1	355.867	2.71135	0.150902	11.3408	8.23658e-30	9.6607e-28
ENSG00000136535	TBR1	6.72234	2.82139	0.461878	3.94345	8.03172e-05	0.00089527
ENSG00000136546	SCN7A	1099.07	-2.44815	0.205078	-7.06147	1.64747e-12	4.70661e-11
ENSG00000136688	IL36G	29.5655	4.4057	0.371233	9.17402	4.55708e-20	2.59712e-18
ENSG00000136695	IL36RN	146.578	6.23955	0.410115	12.7758	2.23805e-37	4.52218e-35
ENSG00000136732	GYPC	1077.99	-1.81018	0.118784	-6.82063	9.06391e-12	2.4243e-10
ENSG00000136826	KLF4	2163.82	-2.31822	0.171813	-7.67242	1.68783e-14	5.88004e-13
ENSG00000136842	TMOD1	203.978	-1.80022	0.164514	-4.86415	1.14952e-06	1.67759e-05
ENSG00000136867	SLC31A2	131.643	-1.50906	0.128954	-3.94757	7.89499e-05	0.000881135
ENSG00000136869	TLR4	1135.78	-1.57562	0.151478	-3.80003	0.00014468	0.00154232
ENSG00000136883	KIF12	563.065	1.71106	0.237345	2.99587	0.00273659	0.0225821
ENSG00000136918	WDR38	168.681	-2.1823	0.323099	-3.65926	0.00025294	0.00258185
ENSG00000136928	GABBR2	216.957	2.18764	0.314863	3.77193	0.000161987	0.00171082
ENSG00000136929	HEMGN	3.56906	-2.50505	0.232607	-6.47037	9.77659e-11	2.36452e-09
ENSG00000136931	NR5A1	5.98031	2.64123	0.386286	4.24873	2.14989e-05	0.000264587
ENSG00000136943	CTSV	428.572	2.25172	0.237972	5.25994	1.44103e-07	2.36116e-06
ENSG00000136944	LMX1B	63.4287	2.22372	0.32601	3.75363	0.00017429	0.00182816
ENSG00000136982	DSCC1	349.928	1.77113	0.147327	5.23415	1.6575e-07	2.69498e-06
ENSG00000137033	IL33	1610.52	-2.28094	0.182973	-7.00069	2.547e-12	7.15236e-11
ENSG00000137090	DMRT1	5.87109	3.98328	0.513555	5.80908	6.2818e-09	1.22745e-07
ENSG00000137135	ARHGEF39	313.937	2.4079	0.128311	10.9725	5.18034e-28	5.26961e-26
ENSG00000137142	IGFBPL1	114.913	2.5105	0.238836	6.3244	2.5421e-10	5.85817e-09
ENSG00000137203	TFAP2A	727.334	3.80365	0.213172	13.152	1.65656e-39	3.9591e-37
ENSG00000137251	TINAG	45.8171	6.54918	0.595812	9.31364	1.23524e-20	7.31161e-19
ENSG00000137270	GCM1	15.4764	2.67576	0.291167	5.75532	8.64756e-09	1.65623e-07
ENSG00000137274	BPHL	922.417	1.27581	0.0975305	2.82797	0.00468444	0.0366486
ENSG00000137285	TUBB2B	604.207	3.97891	0.313266	9.50921	1.92114e-21	1.21136e-19
ENSG00000137288	UQCC2	1987.03	1.46547	0.117928	3.94705	7.9119e-05	0.0008828
ENSG00000137309	HMGA1	12310	2.29204	0.160126	8.06891	7.09274e-16	2.79268e-14
ENSG00000137392	CLPS	3.1519	3.4038	0.549957	4.37089	1.23739e-05	0.000157972
ENSG00000137393	RNF144B	1981.14	-1.71335	0.121794	-5.85704	4.71178e-09	9.34223e-08
ENSG00000137441	FGFBP2	66.3458	-3.09973	0.2696	-7.7883	6.79168e-15	2.44462e-13
ENSG00000137473	TTC29	74.1886	-2.15947	0.330503	-3.50818	0.000451179	0.00439349
ENSG00000137474	MYO7A	779.613	1.97108	0.123889	7.83831	4.5665e-15	1.66662e-13
ENSG00000137491	SLCO2B1	5167.69	-1.46156	0.148512	-3.10793	0.00188403	0.0160565
ENSG00000137507	LRRC32	2183.76	-2.47414	0.125689	-11.7284	9.11511e-32	1.20593e-29
ENSG00000137558	PI15	282.85	1.62871	0.220725	2.8484	0.00439395	0.0346627
ENSG00000137571	SLCO5A1	204.692	3.29531	0.216964	10.5792	3.72047e-26	3.30112e-24
ENSG00000137573	SULF1	7918.86	2.53094	0.18962	8.07371	6.81945e-16	2.69113e-14
ENSG00000137648	TMPRSS4	5383.72	4.82207	0.228558	16.7225	8.97936e-63	1.90076e-59
ENSG00000137673	MMP7	4779.73	2.11834	0.265318	4.21508	2.49686e-05	0.000304257
ENSG00000137674	MMP20	2.33018	2.77205	0.53541	3.3097	0.000933953	0.00849366
ENSG00000137726	FXYD6	1034.29	-1.98808	0.127531	-7.74779	9.35074e-15	3.33068e-13
ENSG00000137745	MMP13	1452.7	6.52448	0.348794	15.8388	1.67943e-56	2.19576e-53
ENSG00000137766	UNC13C	14.4973	1.91761	0.305536	3.00327	0.00267093	0.0221191
ENSG00000137804	NUSAP1	1335.91	2.56477	0.140938	11.1025	1.2193e-28	1.29979e-26
ENSG00000137807	KIF23	841.812	2.60994	0.159106	10.1187	4.56584e-24	3.4994e-22
ENSG00000137809	ITGA11	1954.01	2.79362	0.204168	8.78502	1.56338e-18	7.85277e-17
ENSG00000137812	KNL1	487.022	2.65053	0.156179	10.5682	4.18554e-26	3.69241e-24
ENSG00000137825	ITPKA	635.481	5.1319	0.284038	14.547	6.10109e-48	2.91625e-45
ENSG00000137834	SMAD6	872.415	-2.6253	0.13408	-12.1219	8.08583e-34	1.2701e-31
ENSG00000137857	DUOX1	2912.26	-2.61691	0.219516	-7.3658	1.76088e-13	5.53189e-12
ENSG00000137860	SLC28A2	232.532	4.32044	0.40815	8.13534	4.10773e-16	1.657e-14
ENSG00000137868	STRA6	710.784	4.5477	0.264253	13.4254	4.29149e-41	1.28033e-38
ENSG00000137872	SEMA6D	370.048	-2.0165	0.208008	-4.88684	1.02466e-06	1.50377e-05
ENSG00000137875	BCL2L10	34.1491	4.16352	0.316566	9.99322	1.63194e-23	1.19908e-21
ENSG00000137878	GCOM1	28.204	-2.77289	0.193076	-9.18238	4.21653e-20	2.40922e-18
ENSG00000137948	BRDT	308.376	6.06299	0.450977	11.2267	3.01516e-29	3.35082e-27
ENSG00000137960	GIPC2	182.569	-1.77454	0.214362	-3.61324	0.000302398	0.00304611
ENSG00000137968	SLC44A5	598.6	2.62845	0.272585	5.97408	2.31397e-09	4.75117e-08
ENSG00000137976	DNASE2B	46.3334	-3.09581	0.23907	-8.76651	1.84284e-18	9.19412e-17
ENSG00000138028	CGREF1	336.871	4.14874	0.256043	12.2977	9.32211e-35	1.56376e-32
ENSG00000138039	LHCGR	17.1851	2.71261	0.398435	4.29834	1.72084e-05	0.000214811
ENSG00000138100	TRIM54	110.065	3.70114	0.313513	8.61571	6.95069e-18	3.29754e-16
ENSG00000138152	BTBD16	43.8815	2.19916	0.262717	4.56445	5.00795e-06	6.73181e-05
ENSG00000138160	KIF11	1186.85	2.73153	0.14527	11.9194	9.37952e-33	1.35373e-30
ENSG00000138180	CEP55	1050.11	3.29119	0.166451	13.7649	4.14217e-43	1.4164e-40
ENSG00000138182	KIF20B	685.241	1.33982	0.121877	2.78825	0.00529929	0.0409046
ENSG00000138193	PLCE1	970.158	-1.40203	0.133899	-3.00251	0.00267764	0.0221574
ENSG00000138207	RBP4	432.872	-2.00233	0.272974	-3.67188	0.000240771	0.00246556
ENSG00000138271	GPR87	489.118	4.11457	0.337262	9.23486	2.58636e-20	1.50683e-18
ENSG00000138311	ZNF365	130.004	-1.8346	0.183889	-4.53861	5.66273e-06	7.55704e-05
ENSG00000138316	ADAMTS14	320.171	2.6403	0.170817	9.60267	7.79034e-22	5.07034e-20
ENSG00000138336	TET1	163.614	1.62492	0.18207	3.43233	0.000598422	0.00568168
ENSG00000138346	DNA2	403.001	2.26244	0.13494	9.35554	8.31714e-21	4.98277e-19
ENSG00000138347	MYPN	10.1349	2.84989	0.400356	4.6206	3.82629e-06	5.23516e-05
ENSG00000138363	ATIC	4484.32	1.23428	0.0796367	2.94183	0.00326283	0.0265208
ENSG00000138483	CCDC54	2.94863	-2.11798	0.208759	-5.35538	8.53766e-08	1.43759e-06
ENSG00000138615	CILP	932.935	2.43495	0.252145	5.69098	1.26314e-08	2.37022e-07
ENSG00000138639	ARHGAP24	779.638	-1.39334	0.110067	-3.57362	0.000352074	0.00350206
ENSG00000138669	PRKG2	154.894	-2.68642	0.18688	-9.02407	1.81222e-19	9.7884e-18
ENSG00000138670	RASGEF1B	1198.81	-1.46964	0.113392	-4.14175	3.4467e-05	0.000409122
ENSG00000138675	FGF5	10.191	3.90512	0.465821	6.23657	4.47279e-10	1.00571e-08
ENSG00000138685	FGF2	274.102	-2.05296	0.18322	-5.74697	9.08545e-09	1.73486e-07
ENSG00000138722	MMRN1	598.298	-2.40723	0.189656	-7.41994	1.17172e-13	3.74722e-12
ENSG00000138735	PDE5A	1171.03	-1.63619	0.132462	-4.80279	1.56467e-06	2.25241e-05
ENSG00000138772	ANXA3	3391.88	-1.92004	0.163515	-5.62665	1.83742e-08	3.37373e-07
ENSG00000138778	CENPE	577.518	2.70911	0.16624	10.281	8.58611e-25	6.87709e-23
ENSG00000138798	EGF	462.343	2.29553	0.215746	6.0049	1.91451e-09	3.97133e-08
ENSG00000138821	SLC39A8	8294.38	-2.48511	0.143024	-10.3837	2.94253e-25	2.4223e-23
ENSG00000138892	TTLL8	1.85182	2.62869	0.499852	3.25834	0.00112065	0.0100013
ENSG00000139151	PLCZ1	5.74005	2.45945	0.479601	3.04306	0.00234189	0.0195942
ENSG00000139174	PRICKLE1	316.207	-1.46845	0.145023	-3.23021	0.00123701	0.0109518
ENSG00000139209	SLC38A4	140.857	1.93681	0.287416	3.25942	0.00111641	0.00996545
ENSG00000139219	COL2A1	99.4539	3.30041	0.419987	5.47733	4.31798e-08	7.55103e-07
ENSG00000139263	LRIG3	3000.2	1.4847	0.173148	2.79935	0.00512056	0.0396558
ENSG00000139304	PTPRQ	66.8672	-3.63504	0.317976	-8.28691	1.16227e-16	4.8973e-15
ENSG00000139352	ASCL1	843.304	4.69408	0.509875	7.24509	4.32167e-13	1.31044e-11
ENSG00000139515	PDX1	50.1926	8.66152	0.646932	11.8429	2.34319e-32	3.25506e-30
ENSG00000139540	SLC39A5	31.2765	2.55643	0.303337	5.13103	2.88155e-07	4.53268e-06
ENSG00000139549	DHH	14.0977	-2.00139	0.171522	-5.83828	5.27418e-09	1.03924e-07
ENSG00000139567	ACVRL1	2252.67	-2.62085	0.114264	-14.1852	1.13178e-45	4.49206e-43
ENSG00000139572	GPR84	146.611	1.84523	0.183766	4.5995	4.23498e-06	5.75359e-05
ENSG00000139629	GALNT6	3322.52	1.81904	0.18381	4.4559	8.35426e-06	0.000109131
ENSG00000139800	ZIC5	27.4109	5.67624	0.549901	8.50377	1.83524e-17	8.2993e-16
ENSG00000139835	GRTP1	621.865	1.53012	0.127893	4.14505	3.39741e-05	0.00040435
ENSG00000139874	SSTR1	273.703	-2.3134	0.263665	-4.98131	6.31556e-07	9.53619e-06
ENSG00000139880	CDH24	618.943	1.52352	0.147848	3.54093	0.000398719	0.00391697
ENSG00000139970	RTN1	389.782	-1.61155	0.162419	-3.76529	0.000166357	0.00175238
ENSG00000139973	SYT16	89.6362	3.01496	0.304254	6.62263	3.52856e-11	8.9173e-10
ENSG00000140044	JDP2	1587.73	-1.47206	0.0967571	-4.87879	1.06738e-06	1.56389e-05
ENSG00000140090	SLC24A4	73.0886	-2.01832	0.184559	-5.51759	3.43681e-08	6.08913e-07
ENSG00000140092	FBLN5	2851.75	-1.84048	0.162714	-5.1654	2.39929e-07	3.82141e-06
ENSG00000140254	DUOXA1	862.622	-2.04497	0.219755	-4.75519	1.98262e-06	2.81396e-05
ENSG00000140263	SORD	1118.23	1.43241	0.12211	3.54114	0.000398397	0.00391553
ENSG00000140297	GCNT3	2214.57	5.15745	0.274303	15.1564	6.87197e-52	4.84888e-49
ENSG00000140451	PIF1	181.208	2.31122	0.169104	7.75394	8.90812e-15	3.17811e-13
ENSG00000140505	CYP1A2	18.1231	-3.53586	0.423255	-5.99133	2.08131e-09	4.29727e-08
ENSG00000140519	RHCG	59.3263	2.86232	0.369473	5.04047	4.64379e-07	7.12565e-06
ENSG00000140525	FANCI	1376.11	1.99934	0.124338	8.03726	9.18693e-16	3.58548e-14
ENSG00000140534	TICRR	256.882	2.95953	0.169199	11.5812	5.13027e-31	6.47886e-29
ENSG00000140538	NTRK3	98.278	-1.94831	0.199931	-4.74319	2.10377e-06	2.97451e-05
ENSG00000140557	ST8SIA2	19.7238	2.7652	0.326501	5.40642	6.42985e-08	1.09891e-06
ENSG00000140600	SH3GL3	41.8457	-4.28274	0.322769	-10.1705	2.68396e-24	2.07916e-22
ENSG00000140623	2012-09-01	3.8075	3.84165	0.418287	6.79355	1.09408e-11	2.90881e-10
ENSG00000140832	MARVELD3	876.078	1.45273	0.111987	4.04273	5.28325e-05	0.000609225
ENSG00000140835	CHST4	78.3652	1.82876	0.284624	2.91177	0.00359388	0.0289156
ENSG00000140873	ADAMTS18	40.8378	1.70543	0.251171	2.80855	0.00497657	0.0386687
ENSG00000140932	CMTM2	23.6113	-2.40096	0.14056	-9.96698	2.12592e-23	1.54533e-21
ENSG00000140945	CDH13	666.574	-1.78767	0.160997	-4.89243	9.95988e-07	1.46459e-05
ENSG00000140986	RPL3L	12.9288	1.92897	0.22528	4.12363	3.72941e-05	0.000440913
ENSG00000141052	MYOCD	115.942	-1.89672	0.228517	-3.92406	8.70674e-05	0.000963507
ENSG00000141161	UNC45B	19.5583	-2.58567	0.176431	-8.98751	2.52899e-19	1.35284e-17
ENSG00000141294	LRRC46	337.661	-1.97371	0.223806	-4.35067	1.3572e-05	0.000172574
ENSG00000141338	ABCA8	666.018	-2.89939	0.210087	-9.04097	1.55284e-19	8.45936e-18
ENSG00000141448	GATA6	805.993	-1.87384	0.16532	-5.28575	1.25192e-07	2.0673e-06
ENSG00000141449	GREB1L	231.595	3.50646	0.252419	9.92975	3.09032e-23	2.21214e-21
ENSG00000141469	SLC14A1	156.444	-2.93185	0.211681	-9.12625	7.09126e-20	3.97012e-18
ENSG00000141485	SLC13A5	34.044	2.41351	0.310944	4.54588	5.47069e-06	7.31615e-05
ENSG00000141527	CARD14	453.035	3.41561	0.220831	10.9388	7.52179e-28	7.56485e-26
ENSG00000141562	NARF	3301.37	1.24435	0.0829821	2.94458	0.00323393	0.0263004
ENSG00000141570	CBX8	571.247	1.35738	0.0925051	3.86334	0.000111849	0.00121328
ENSG00000141682	PMAIP1	1005.43	1.67164	0.183575	3.65867	0.000253524	0.00258722
ENSG00000141696	P3H4	1877.1	2.08536	0.136273	7.96457	1.65793e-15	6.30455e-14
ENSG00000141756	FKBP10	6334.5	1.78878	0.176113	4.47882	7.50578e-06	9.87728e-05
ENSG00000141934	PLPP2	3844.4	2.46326	0.139211	10.5111	7.67652e-26	6.6261e-24
ENSG00000142025	DMRTC2	12.5907	5.0443	0.625385	6.46691	1.0003e-10	2.41665e-09
ENSG00000142102	PGGHG	6661.04	1.85144	0.217375	3.91693	8.96836e-05	0.000990486
ENSG00000142224	IL19	5.07552	2.23868	0.409441	3.02529	0.00248398	0.0206857
ENSG00000142273	CBLC	878.948	3.2232	0.167992	13.2339	5.58879e-40	1.4614e-37
ENSG00000142319	SLC6A3	331.642	3.64091	0.360454	7.32663	2.36018e-13	7.33174e-12
ENSG00000142484	TM4SF5	35.3009	6.38839	0.621331	8.67233	4.23378e-18	2.03905e-16
ENSG00000142549	IGLON5	28.8852	2.20679	0.240048	5.02729	4.97464e-07	7.60185e-06
ENSG00000142552	RCN3	1924.23	1.72872	0.170632	4.27072	1.94842e-05	0.000241868
ENSG00000142583	SLC2A5	428.11	2.34953	0.188443	7.1615	7.9801e-13	2.34306e-11
ENSG00000142619	PADI3	103.862	5.80857	0.535968	8.97176	2.91806e-19	1.55536e-17
ENSG00000142623	PADI1	128.44	5.60768	0.406523	11.3344	8.86591e-30	1.03443e-27
ENSG00000142632	ARHGEF19	1700.21	1.57184	0.131764	4.33984	1.42586e-05	0.000180482
ENSG00000142700	DMRTA2	105.397	5.03426	0.393376	10.2555	1.11816e-24	8.92376e-23
ENSG00000142731	PLK4	409.195	2.07126	0.139909	7.6568	1.90623e-14	6.6098e-13
ENSG00000142748	FCN3	1542.75	-4.59407	0.228321	-15.7413	7.87912e-56	8.75626e-53
ENSG00000142871	CYR61	10305.2	-1.62741	0.156453	-4.01023	6.0659e-05	0.000691758
ENSG00000142945	KIF2C	1053.74	3.57977	0.173543	14.8653	5.53965e-50	3.11714e-47
ENSG00000142973	CYP4B1	7081.19	-2.56947	0.292094	-5.37319	7.73578e-08	1.30951e-06
ENSG00000143105	KCNA10	2.13455	-2.4611	0.327436	-4.46226	8.11e-06	0.000106065
ENSG00000143110	C1orf162	1182.44	-1.8425	0.13009	-6.47628	9.40117e-11	2.27996e-09
ENSG00000143167	GPA33	188.215	-2.96891	0.280139	-7.02833	2.09021e-12	5.92199e-11
ENSG00000143171	RXRG	92.2921	-2.33253	0.285829	-4.66197	3.132e-06	4.33459e-05
ENSG00000143194	MAEL	26.8284	1.94195	0.324941	2.89884	0.00374544	0.0300101
ENSG00000143196	DPT	1293.93	-1.51404	0.188226	-2.73099	0.00631439	0.0477858
ENSG00000143217	NECTIN4	3013.54	2.37631	0.141249	9.74386	1.95971e-22	1.31993e-20
ENSG00000143228	NUF2	573.942	3.70841	0.179232	15.1112	1.36602e-51	9.48806e-49
ENSG00000143297	FCRL5	662.881	2.47124	0.22039	6.67562	2.46188e-11	6.32589e-10
ENSG00000143320	CRABP2	8390.66	5.61912	0.261784	17.6448	1.11622e-69	5.51326e-66
ENSG00000143324	XPR1	7590.15	1.92235	0.128363	7.1855	6.69631e-13	1.9858e-11
ENSG00000143369	ECM1	3661.71	1.64773	0.226487	2.85989	0.00423794	0.033575
ENSG00000143382	ADAMTSL4	1582.13	-1.85581	0.167155	-5.11988	3.05723e-07	4.78364e-06
ENSG00000143452	HORMAD1	264.139	4.38563	0.352442	9.60621	7.52721e-22	4.91346e-20
ENSG00000143469	SYT14	49.0783	4.76939	0.417641	9.02543	1.78988e-19	9.67952e-18
ENSG00000143476	DTL	735.463	1.86985	0.14215	6.11922	9.40361e-10	2.02725e-08
ENSG00000143512	HHIPL2	436.581	5.99705	0.350419	14.2602	3.87225e-46	1.60872e-43
ENSG00000143552	NUP210L	104.144	2.46368	0.248937	5.87971	4.10989e-09	8.19669e-08
ENSG00000143554	SLC27A3	1841.82	-1.37162	0.120162	-3.09267	0.00198367	0.0168218
ENSG00000143556	S100A7	46.881	4.31019	0.533852	6.20058	5.62562e-10	1.24913e-08
ENSG00000143578	CREB3L4	1182.89	1.38442	0.11876	3.23693	0.00120825	0.0107164
ENSG00000143590	EFNA3	267.104	3.07411	0.159923	12.9695	1.82263e-38	4.05108e-36
ENSG00000143595	AQP10	6.29976	-2.37925	0.26137	-5.27699	1.31321e-07	2.15968e-06
ENSG00000143630	HCN3	308.473	1.76344	0.138682	5.50497	3.6924e-08	6.52119e-07
ENSG00000143768	LEFTY2	59.986	-2.02328	0.249735	-4.09745	4.17727e-05	0.000489179
ENSG00000143847	PPFIA4	247.561	2.43006	0.204528	6.992	2.70993e-12	7.57162e-11
ENSG00000143850	PLEKHA6	2502.56	1.59408	0.160613	3.69881	0.00021661	0.00223462
ENSG00000143858	SYT2	196.441	2.82351	0.259216	7.0347	1.99685e-12	5.6611e-11
ENSG00000143882	ATP6V1C2	490.208	2.99271	0.230077	8.66106	4.67388e-18	2.23647e-16
ENSG00000144045	DQX1	53.0185	2.86898	0.288681	6.47419	9.53226e-11	2.3092e-09
ENSG00000144119	C1QL2	67.6454	4.19213	0.468937	6.80716	9.95434e-12	2.65447e-10
ENSG00000144120	TMEM177	513.322	1.59341	0.083737	7.08661	1.37439e-12	3.96211e-11
ENSG00000144130	NT5DC4	15.8882	1.65282	0.230182	2.83609	0.00456701	0.0358624
ENSG00000144191	CNGA3	293.092	4.75373	0.375764	9.98959	1.69283e-23	1.23769e-21
ENSG00000144218	AFF3	498.699	-2.42301	0.224896	-6.32744	2.49262e-10	5.75906e-09
ENSG00000144230	GPR17	38.0117	-2.12757	0.225143	-5.00823	5.49321e-07	8.35694e-06
ENSG00000144285	SCN1A	184.21	-1.89855	0.268739	-3.34359	0.000827007	0.0076335
ENSG00000144354	CDCA7	1204.62	2.90974	0.18561	10.289	7.89817e-25	6.3375e-23
ENSG00000144355	DLX1	6.05923	2.75743	0.379325	4.63305	3.60313e-06	4.95729e-05
ENSG00000144381	HSPD1	15255.4	1.30712	0.0991692	3.09694	0.0019553	0.0166066
ENSG00000144395	CCDC150	112.122	2.57389	0.171466	9.17903	4.35004e-20	2.48231e-18
ENSG00000144452	ABCA12	603.826	5.51581	0.256743	17.5888	3.00215e-69	1.33455e-65
ENSG00000144481	TRPM8	319.916	6.62704	0.361743	15.5554	1.46334e-54	1.301e-51
ENSG00000144485	HES6	940.296	2.64759	0.22009	7.48599	7.10115e-14	2.31938e-12
ENSG00000144554	FANCD2	717.144	1.55198	0.103641	5.32591	1.0045e-07	1.67427e-06
ENSG00000144642	RBMS3	981.735	-1.54882	0.157488	-3.48486	0.000492392	0.00475523
ENSG00000144655	CSRNP1	3289.72	-2.3832	0.131578	-10.5124	7.57672e-26	6.55269e-24
ENSG00000144681	STAC	458.974	-2.06891	0.203801	-5.24486	1.56402e-07	2.55045e-06
ENSG00000144820	ADGRG7	6.5443	4.34167	0.584909	5.71315	1.10902e-08	2.09874e-07
ENSG00000144843	ADPRH	860.037	-1.62472	0.0955411	-6.53873	6.20425e-11	1.53221e-09
ENSG00000144891	AGTR1	138.652	-1.86619	0.240701	-3.5986	0.000319937	0.0032068
ENSG00000145040	UCN2	19.9293	3.88553	0.354485	8.14008	3.95024e-16	1.59636e-14
ENSG00000145050	MANF	3890.17	1.35833	0.0977365	3.66628	0.000246104	0.00251785
ENSG00000145063	AC062028.1	8.5079	1.95884	0.240549	3.98604	6.71847e-05	0.000759167
ENSG00000145087	STXBP5L	20.36	4.53442	0.478066	7.39317	1.43365e-13	4.54566e-12
ENSG00000145113	MUC4	6077.32	2.46385	0.258667	5.65922	1.52067e-08	2.81307e-07
ENSG00000145147	SLIT2	1564.69	-2.49542	0.148	-10.1042	5.29414e-24	4.03672e-22
ENSG00000145192	AHSG	5.35985	3.51279	0.488343	5.14553	2.66763e-07	4.22308e-06
ENSG00000145194	ECE2	590.755	2.09349	0.137555	7.9495	1.8727e-15	7.08487e-14
ENSG00000145247	OCIAD2	5057.87	2.19968	0.125749	9.54025	1.42489e-21	9.07459e-20
ENSG00000145284	SCD5	985.136	-1.61799	0.174909	-3.53324	0.000410498	0.0040229
ENSG00000145321	GC	4.46278	3.49165	0.765114	3.25657	0.00112765	0.0100577
ENSG00000145335	SNCA	156.408	-1.54018	0.154576	-3.49458	0.000474806	0.00459738
ENSG00000145358	DDIT4L	544.118	3.32183	0.246657	9.41317	4.81395e-21	2.93143e-19
ENSG00000145386	CCNA2	939.024	2.91993	0.16522	11.6204	3.24586e-31	4.14621e-29
ENSG00000145451	GLRA3	85.6153	3.90044	0.334613	8.66805	4.39574e-18	2.11248e-16
ENSG00000145491	ROPN1L	142.454	-1.93784	0.268741	-3.48976	0.000483456	0.00467706
ENSG00000145526	CDH18	21.2251	4.64429	0.580055	6.28266	3.32824e-10	7.56117e-09
ENSG00000145536	ADAMTS16	288.582	2.27466	0.218253	5.84029	5.21099e-09	1.0277e-07
ENSG00000145545	SRD5A1	1342.57	1.58535	0.126845	4.61469	3.93681e-06	5.37809e-05
ENSG00000145626	UGT3A1	33.6979	3.98943	0.747996	3.99659	6.42616e-05	0.000728544
ENSG00000145692	BHMT	22.1201	2.52155	0.343507	4.42947	9.44666e-06	0.000122644
ENSG00000145777	TSLP	37.4082	-1.87041	0.208196	-4.18071	2.90599e-05	0.000349987
ENSG00000145794	MEGF10	57.3392	2.83181	0.282079	6.49396	8.36088e-11	2.03764e-09
ENSG00000145824	CXCL14	7149.84	4.2719	0.331127	9.88111	5.02751e-23	3.54743e-21
ENSG00000145832	SLC25A48	12.7434	4.25174	0.399446	8.14063	3.93227e-16	1.59244e-14
ENSG00000145861	C1QTNF2	79.6548	-1.92632	0.150155	-6.16909	6.86851e-10	1.50481e-08
ENSG00000145920	CPLX2	547.184	4.82966	0.53501	7.1581	8.18026e-13	2.39708e-11
ENSG00000145990	GFOD1	513.937	-1.80122	0.137041	-5.84661	5.01692e-09	9.91187e-08
ENSG00000146013	GFRA3	1015.63	2.92199	0.335348	5.73133	9.96458e-09	1.8954e-07
ENSG00000146039	SLC17A4	2.86939	3.094	0.650108	3.221	0.00127742	0.0112759
ENSG00000146072	TNFRSF21	8911.65	1.95107	0.123112	7.72528	1.1161e-14	3.95645e-13
ENSG00000146090	RASGEF1C	20.9242	3.29751	0.365498	6.28597	3.25811e-10	7.41211e-09
ENSG00000146151	HMGCLL1	66.2317	-1.7747	0.200314	-3.86742	0.000109994	0.00119404
ENSG00000146166	LGSN	971.621	4.78627	0.297642	12.7209	4.52701e-37	8.82627e-35
ENSG00000146197	SCUBE3	841.139	2.45389	0.236899	6.13719	8.39942e-10	1.82582e-08
ENSG00000146205	ANO7	147.205	1.80454	0.139317	5.77492	7.69912e-09	1.4861e-07
ENSG00000146216	TTBK1	25.8045	1.69942	0.183564	3.81022	0.000138841	0.00148506
ENSG00000146221	TCTE1	59.9013	-2.31977	0.3092	-4.26835	1.96923e-05	0.000244247
ENSG00000146242	TPBG	1948.74	1.74773	0.125747	5.94625	2.74353e-09	5.57141e-08
ENSG00000146250	PRSS35	44.0773	-2.2536	0.216916	-5.77921	7.50539e-09	1.4506e-07
ENSG00000146276	GABRR1	16.9613	3.28286	0.469333	4.86406	1.15002e-06	1.67778e-05
ENSG00000146410	MTFR2	179.946	1.53358	0.156925	3.40021	0.000673338	0.00631075
ENSG00000146469	VIP	9.49815	-1.64336	0.193228	-3.32953	0.000869927	0.00798985
ENSG00000146530	VWDE	198.04	2.2602	0.253432	4.97253	6.60837e-07	9.95465e-06
ENSG00000146666	LINC00525	17.38	3.53108	0.305051	8.29722	1.06575e-16	4.52058e-15
ENSG00000146670	CDCA5	1039.11	2.98723	0.1671	11.8925	1.29504e-32	1.84514e-30
ENSG00000146674	IGFBP3	15898.8	2.16407	0.190293	6.11726	9.51985e-10	2.05032e-08
ENSG00000146678	IGFBP1	52.798	2.30301	0.41448	3.14373	0.0016681	0.0143939
ENSG00000146839	ZAN	2.32574	2.13784	0.41606	2.7348	0.00624182	0.0472607
ENSG00000146857	STRA8	9.90699	3.89653	0.597341	4.84903	1.24064e-06	1.80465e-05
ENSG00000146858	ZC3HAV1L	244.248	1.59935	0.117573	5.09771	3.43786e-07	5.34908e-06
ENSG00000146918	NCAPG2	1404.38	1.80275	0.125465	6.39823	1.57185e-10	3.7147e-09
ENSG00000146955	RAB19	70.9223	1.53403	0.131997	4.04575	5.21548e-05	0.000601879
ENSG00000146966	DENND2A	509.402	-1.79175	0.140093	-5.65157	1.58988e-08	2.93501e-07
ENSG00000147027	TMEM47	1100.26	-1.81062	0.131312	-6.1732	6.69211e-10	1.46906e-08
ENSG00000147113	CXorf36	739.451	-1.81656	0.124392	-6.56437	5.22523e-11	1.30127e-09
ENSG00000147160	AWAT2	12.4643	-2.64555	0.324508	-5.07093	3.95882e-07	6.1211e-06
ENSG00000147206	NXF3	79.5888	-2.04766	0.29528	-3.54802	0.00038814	0.00382656
ENSG00000147231	CXorf57	138.6	-1.66651	0.178829	-3.72706	0.000193723	0.00201534
ENSG00000147234	FRMPD3	184.164	1.97351	0.231895	4.19805	2.69224e-05	0.000326721
ENSG00000147246	HTR2C	19.1453	3.57918	0.616222	4.18548	2.84569e-05	0.000343375
ENSG00000147255	IGSF1	78.5726	2.81635	0.29115	6.23853	4.41699e-10	9.93666e-09
ENSG00000147257	GPC3	1972.79	-2.172	0.22159	-5.28904	1.22963e-07	2.032e-06
ENSG00000147381	MAGEA4	115.557	6.52764	0.912931	6.05483	1.40563e-09	2.96134e-08
ENSG00000147434	CHRNA6	11.653	1.8551	0.215995	3.95888	7.53011e-05	0.000844014
ENSG00000147443	DOK2	970.969	-1.90106	0.146387	-6.15535	7.49102e-10	1.63635e-08
ENSG00000147509	RGS20	96.3507	2.90014	0.265662	7.15248	8.52268e-13	2.49337e-11
ENSG00000147526	TACC1	6014.11	-1.85845	0.119867	-7.16166	7.97086e-13	2.3419e-11
ENSG00000147536	GINS4	327.971	2.4462	0.160374	9.01771	1.92055e-19	1.03609e-17
ENSG00000147571	CRH	2.83025	-2.97189	0.455479	-4.32926	1.49612e-05	0.000188566
ENSG00000147614	ATP6V0D2	188.918	-1.69288	0.217857	-3.18044	0.00147054	0.0128126
ENSG00000147655	RSPO2	107.649	-2.65812	0.287686	-5.76363	8.23224e-09	1.58077e-07
ENSG00000147689	FAM83A	6847.98	6.86294	0.246315	23.8026	3.14106e-125	1.3963e-120
ENSG00000147697	GSDMC	366.13	2.5643	0.232195	6.73703	1.61662e-11	4.22726e-10
ENSG00000147804	SLC39A4	2455.32	1.45479	0.152333	2.98547	0.00283141	0.0232954
ENSG00000147889	CDKN2A	1169.49	3.55585	0.268061	9.5346	1.50459e-21	9.56849e-20
ENSG00000148053	NTRK2	515.006	-1.82685	0.294288	-2.80965	0.00495954	0.0385566
ENSG00000148082	SHC3	545.959	-1.76358	0.186414	-4.09613	4.20116e-05	0.000491459
ENSG00000148339	SLC25A25	1330.32	-1.69636	0.110961	-6.2757	3.48064e-10	7.88607e-09
ENSG00000148344	PTGES	2003.08	2.97248	0.196476	10.0393	1.02382e-23	7.62342e-22
ENSG00000148346	LCN2	7961.3	2.59902	0.259989	6.15034	7.73184e-10	1.68647e-08
ENSG00000148408	CACNA1B	54.4511	2.69694	0.415142	4.0876	4.35851e-05	0.00050866
ENSG00000148488	ST8SIA6	86.7936	-3.35369	0.21772	-10.8106	3.06646e-27	2.93147e-25
ENSG00000148516	ZEB1	1262.43	-1.41309	0.117327	-3.52089	0.000430096	0.00420014
ENSG00000148541	FAM13C	147.781	-1.73547	0.148062	-4.96734	6.78775e-07	1.02076e-05
ENSG00000148584	A1CF	16.3631	3.3886	0.43848	5.44746	5.10955e-08	8.83107e-07
ENSG00000148604	RGR	1.12641	-2.22073	0.396964	-3.07516	0.0021039	0.0177567
ENSG00000148677	ANKRD1	594.817	-4.52028	0.309203	-11.385	4.96515e-30	5.88576e-28
ENSG00000148702	HABP2	1188.8	2.37591	0.299889	4.58806	4.47392e-06	6.05785e-05
ENSG00000148704	VAX1	6.11959	4.63355	0.761962	4.76867	1.85444e-06	2.64641e-05
ENSG00000148773	MKI67	3452.91	3.15228	0.170437	12.628	1.48039e-36	2.78847e-34
ENSG00000148795	CYP17A1	25.7556	-2.02305	0.218265	-4.6872	2.76972e-06	3.86206e-05
ENSG00000148798	INA	148.57	4.9347	0.400744	9.81849	9.374e-23	6.4605e-21
ENSG00000148841	ITPRIP	1987.61	-1.70033	0.12019	-5.82684	5.64863e-09	1.11007e-07
ENSG00000148848	ADAM12	1299.59	3.17604	0.205791	10.574	3.93393e-26	3.48357e-24
ENSG00000148942	SLC5A12	47.0548	3.22054	0.355626	6.24402	4.26475e-10	9.60877e-09
ENSG00000148965	SAA4	16.5421	2.69943	0.35235	4.82314	1.41319e-06	2.04095e-05
ENSG00000149021	SCGB1A1	12019	-3.32734	0.408605	-5.69584	1.22769e-08	2.31149e-07
ENSG00000149054	ZNF215	102.516	1.52329	0.176793	2.9599	0.0030774	0.0251464
ENSG00000149131	SERPING1	16315.6	-1.43026	0.123721	-3.47767	0.000505801	0.00486885
ENSG00000149201	CCDC81	62.1683	-2.05105	0.196996	-5.33541	9.5329e-08	1.5955e-06
ENSG00000149256	TENM4	747.078	1.8282	0.166971	4.96016	7.04348e-07	1.056e-05
ENSG00000149260	CAPN5	2391.62	1.88884	0.187751	4.73412	2.20009e-06	3.10281e-05
ENSG00000149328	GLB1L2	1828.98	1.55282	0.166173	3.32675	0.00087866	0.00806006
ENSG00000149380	P4HA3	328.111	2.24528	0.164106	7.58827	3.24205e-14	1.0943e-12
ENSG00000149403	GRIK4	48.1798	-2.52404	0.181398	-8.40163	4.40325e-17	1.92845e-15
ENSG00000149418	ST14	13858.5	1.4838	0.114909	4.21027	2.55064e-05	0.000310384
ENSG00000149452	SLC22A8	1.46185	-2.46748	0.485383	-3.02334	0.00250002	0.0208154
ENSG00000149534	MS4A2	281.05	-1.95467	0.210056	-4.54483	5.49795e-06	7.35039e-05
ENSG00000149554	CHEK1	768.791	2.26359	0.139793	9.03904	1.58048e-19	8.59941e-18
ENSG00000149557	FEZ1	434.9	-2.20808	0.125792	-9.60379	7.7057e-22	5.0226e-20
ENSG00000149564	ESAM	2779.58	-1.9696	0.144227	-6.72276	1.7832e-11	4.64023e-10
ENSG00000149575	SCN2B	79.2204	-1.92279	0.209973	-4.39483	1.1086e-05	0.000142554
ENSG00000149596	JPH2	139.672	-1.473	0.171293	-2.76134	0.0057564	0.0440202
ENSG00000149609	C20orf144	26.8672	1.84183	0.175966	4.78405	1.71802e-06	2.46041e-05
ENSG00000149651	SPINT4	2.32517	2.6291	0.519057	3.13858	0.00169769	0.014617
ENSG00000149926	FAM57B	14.4142	2.72571	0.262458	6.57519	4.85915e-11	1.21419e-09
ENSG00000149948	HMGA2	835.42	5.80938	0.402429	11.9509	6.42415e-33	9.42484e-31
ENSG00000149968	MMP3	104.37	3.92365	0.313416	9.32835	1.07534e-20	6.38215e-19
ENSG00000149970	CNKSR2	94.059	-1.92298	0.201474	-4.58111	4.62521e-06	6.24938e-05
ENSG00000150045	KLRF1	58.7065	-1.59961	0.198022	-3.02798	0.00246197	0.020514
ENSG00000150048	CLEC1A	187.233	-2.3603	0.120793	-11.2614	2.03435e-29	2.31286e-27
ENSG00000150244	TRIM48	8.32288	4.85623	1.24552	3.09607	0.00196101	0.0166471
ENSG00000150275	PCDH15	48.1054	-3.06318	0.310042	-6.65452	2.84228e-11	7.24889e-10
ENSG00000150510	FAM124A	135.018	-1.3619	0.130866	-2.76538	0.00568564	0.0435442
ENSG00000150551	LYPD1	265.065	4.22734	0.24287	13.2884	2.70417e-40	7.46637e-38
ENSG00000150556	LYPD6B	307.12	1.99362	0.28418	3.49645	0.000471502	0.00456836
ENSG00000150625	GPM6A	425.492	-4.44941	0.278934	-12.3664	3.97113e-35	6.86883e-33
ENSG00000150628	SPATA4	22.7544	-2.07397	0.275309	-3.90095	9.58171e-05	0.00105299
ENSG00000150764	DIXDC1	855.336	-1.27387	0.0983624	-2.7843	0.00536442	0.0413786
ENSG00000150938	CRIM1	4545.23	-1.36387	0.120989	-3.00747	0.0026343	0.0218394
ENSG00000150977	RILPL2	1331.17	-1.34647	0.088871	-3.89862	9.67413e-05	0.0010621
ENSG00000151006	PRSS53	84.8	1.50997	0.16033	3.18077	0.00146882	0.0128002
ENSG00000151012	SLC7A11	1976.82	3.03935	0.252116	8.08896	6.01746e-16	2.37984e-14
ENSG00000151136	BTBD11	238.982	1.86946	0.231649	3.75335	0.000174487	0.00182979
ENSG00000151303	AL136982.1	4.96273	-1.83346	0.215292	-3.87131	0.00010825	0.00117682
ENSG00000151322	NPAS3	160.291	1.97377	0.307798	3.16367	0.00155794	0.0135158
ENSG00000151388	ADAMTS12	1271.96	1.83757	0.171328	4.88871	1.01501e-06	1.49059e-05
ENSG00000151474	FRMD4A	658.405	-1.33503	0.100821	-3.32301	0.000890507	0.0081536
ENSG00000151490	PTPRO	387.684	-1.46113	0.156378	-2.94884	0.00318965	0.0259926
ENSG00000151632	AKR1C2	15308.7	4.62158	0.411274	8.80575	1.29979e-18	6.57331e-17
ENSG00000151651	ADAM8	3054.68	2.10774	0.159386	6.95004	3.65195e-12	1.00895e-10
ENSG00000151702	FLI1	1243.13	-1.70893	0.115812	-6.12135	9.2787e-10	2.00226e-08
ENSG00000151715	TMEM45B	2682.07	1.8556	0.156902	5.45307	4.95067e-08	8.57312e-07
ENSG00000151718	WWC2	2123.7	-2.36175	0.110754	-12.2953	9.60351e-35	1.60491e-32
ENSG00000151725	CENPU	727.883	2.42183	0.146518	9.70412	2.8957e-22	1.93277e-20
ENSG00000151790	TDO2	270.947	1.7085	0.194104	3.65009	0.000262151	0.0026679
ENSG00000151812	SLC35F4	3.67655	2.3322	0.380604	3.50023	0.000464848	0.00451275
ENSG00000151892	GFRA1	283.205	-1.75532	0.24177	-3.12413	0.00178335	0.0152687
ENSG00000151917	BEND6	123.276	1.75486	0.189939	3.9742	7.06152e-05	0.0007951
ENSG00000151962	RBM46	4.78928	2.35417	0.438188	3.09039	0.00199894	0.0169416
ENSG00000152049	KCNE4	1056.87	2.2734	0.250131	5.09094	3.56289e-07	5.5262e-06
ENSG00000152137	HSPB8	1623.32	-2.0126	0.157117	-6.44489	1.15688e-10	2.77682e-09
ENSG00000152192	POU4F1	41.9179	5.1564	0.419074	9.91807	3.47413e-23	2.47493e-21
ENSG00000152253	SPC25	220.441	2.3408	0.158045	8.48368	2.18178e-17	9.79664e-16
ENSG00000152254	G6PC2	1.62152	-2.56376	0.377489	-4.14254	3.43483e-05	0.000408149
ENSG00000152256	PDK1	1523.84	1.72952	0.12232	5.96409	2.46008e-09	5.04187e-08
ENSG00000152377	SPOCK1	715.973	3.14946	0.270878	7.93517	2.10213e-15	7.90574e-14
ENSG00000152402	GUCY1A2	765.395	-2.00267	0.173912	-5.76541	8.14616e-09	1.56491e-07
ENSG00000152430	BOLL	5.20835	2.80115	0.429552	4.19309	2.75186e-05	0.000333411
ENSG00000152455	SUV39H2	482.818	1.32566	0.0989401	3.2915	0.000996541	0.008993
ENSG00000152580	IGSF10	490.147	-2.86506	0.217609	-8.57069	1.02871e-17	4.79844e-16
ENSG00000152583	SPARCL1	9627.71	-1.99864	0.133	-7.50857	5.97761e-14	1.96686e-12
ENSG00000152592	DMP1	4.79075	2.50551	0.36136	4.16624	3.0967e-05	0.000371345
ENSG00000152595	MEPE	9.0176	2.05351	0.370488	2.84358	0.004461	0.0351231
ENSG00000152611	CAPSL	130.436	-2.17438	0.337815	-3.47641	0.000508176	0.00489065
ENSG00000152669	CCNO	459.876	2.17527	0.220172	5.33798	9.39883e-08	1.57484e-06
ENSG00000152670	DDX4	4.80157	2.69754	0.358943	4.72926	2.25335e-06	3.17305e-05
ENSG00000152760	TCTEX1D1	74.5086	-1.79288	0.204052	-3.8857	0.000102036	0.00111576
ENSG00000152766	ANKRD22	845.275	2.75138	0.191698	9.13613	6.47266e-20	3.63754e-18
ENSG00000152818	UTRN	6180.43	-1.37985	0.119408	-3.18114	0.00146696	0.0127915
ENSG00000152910	CNTNAP4	10.0804	4.0711	0.509242	6.03073	1.6322e-09	3.4048e-08
ENSG00000152952	PLOD2	5800.78	2.1009	0.187994	5.85605	4.74006e-09	9.38993e-08
ENSG00000152977	ZIC1	57.2301	4.46288	0.608253	5.69316	1.2471e-08	2.34308e-07
ENSG00000153012	LGI2	640.308	2.71849	0.213972	8.0314	9.6369e-16	3.74794e-14
ENSG00000153044	CENPH	389.66	1.42762	0.116699	3.6643	0.000248011	0.0025362
ENSG00000153060	TEKT5	27.0338	2.39018	0.227928	6.09921	1.06596e-09	2.28582e-08
ENSG00000153086	ACMSD	65.7516	2.83749	0.297051	6.18578	6.17945e-10	1.36393e-08
ENSG00000153093	ACOXL	311.49	-1.87724	0.209527	-4.18674	2.82994e-05	0.000341792
ENSG00000153292	ADGRF1	3862.78	2.5098	0.287274	5.25561	1.47534e-07	2.41292e-06
ENSG00000153294	ADGRF4	279.77	4.54229	0.285989	12.3861	3.10768e-35	5.41747e-33
ENSG00000153789	FAM92B	197.367	-2.08692	0.28724	-3.78403	0.000154306	0.00163747
ENSG00000153802	TMPRSS11D	26.7795	3.99064	0.428469	6.97982	2.95549e-12	8.23187e-11
ENSG00000153823	PID1	926.146	-1.92777	0.166256	-5.58037	2.40009e-08	4.34057e-07
ENSG00000153902	LGI4	109.257	-1.72195	0.124895	-5.78045	7.45e-09	1.44114e-07
ENSG00000153923	CLCA3P	6.49189	3.1284	0.370113	5.75068	8.88852e-09	1.69945e-07
ENSG00000154040	CABYR	581.781	4.6474	0.268799	13.5692	6.09618e-42	1.89506e-39
ENSG00000154065	ANKRD29	1086.02	-2.22324	0.211122	-5.79398	6.87372e-09	1.33665e-07
ENSG00000154102	C16orf74	203.36	1.68354	0.233366	2.92906	0.00339986	0.0275089
ENSG00000154118	JPH3	92.3869	2.89917	0.326523	5.81636	6.01427e-09	1.17776e-07
ENSG00000154127	UBASH3B	801.758	-1.66599	0.1496	-4.4518	8.51551e-06	0.000111106
ENSG00000154133	ROBO4	1579.83	-2.90014	0.138947	-13.6752	1.42754e-42	4.70061e-40
ENSG00000154175	ABI3BP	1896.37	-2.53424	0.176663	-8.68454	3.80283e-18	1.83747e-16
ENSG00000154188	ANGPT1	739.882	-2.32443	0.177394	-7.46606	8.26344e-14	2.67932e-12
ENSG00000154252	GAL3ST2	20.1275	2.30055	0.355577	3.65757	0.000254619	0.00259779
ENSG00000154258	ABCA9	191.01	-1.70182	0.170575	-4.11443	3.88137e-05	0.000457056
ENSG00000154269	ENPP3	466.588	2.20636	0.280675	4.29806	1.72298e-05	0.000214964
ENSG00000154277	UCHL1	3235.55	3.4435	0.301825	8.09577	5.69023e-16	2.26453e-14
ENSG00000154319	FAM167A	772.918	-1.98722	0.213152	-4.63153	3.62982e-06	4.98628e-05
ENSG00000154330	PGM5	587.904	-1.87085	0.18287	-4.76214	1.91553e-06	2.72483e-05
ENSG00000154342	WNT3A	111.454	-4.16403	0.269749	-11.7295	8.99755e-32	1.19393e-29
ENSG00000154479	CCDC173	82.1825	-2.14725	0.20969	-5.4712	4.47007e-08	7.78331e-07
ENSG00000154493	C10orf90	9.22848	3.45913	0.450292	5.46119	4.72959e-08	8.21267e-07
ENSG00000154548	SRSF12	102.314	2.10613	0.195511	5.65762	1.53487e-08	2.83817e-07
ENSG00000154645	CHODL	115.895	2.03937	0.257396	4.03802	5.39052e-05	0.000620789
ENSG00000154646	TMPRSS15	4.8136	3.21396	0.534856	4.13936	3.48281e-05	0.000413078
ENSG00000154721	JAM2	756.481	-2.55619	0.12407	-12.5428	4.35237e-36	7.92934e-34
ENSG00000154734	ADAMTS1	2606.03	-2.35745	0.158658	-8.55584	1.17009e-17	5.41812e-16
ENSG00000154760	SLFN13	2070.4	1.60744	0.133777	4.54072	5.60636e-06	7.48857e-05
ENSG00000154764	WNT7A	199.59	-2.30153	0.330193	-3.94171	8.09013e-05	0.000900878
ENSG00000154783	FGD5	1317.19	-2.29792	0.115492	-11.2382	2.64648e-29	2.95588e-27
ENSG00000154839	SKA1	267.248	3.04548	0.179221	11.4131	3.59558e-30	4.34332e-28
ENSG00000154920	EME1	196.094	2.78527	0.154985	11.519	1.05846e-30	1.31064e-28
ENSG00000154975	CA10	121.556	4.99493	0.499945	7.99075	1.34122e-15	5.14863e-14
ENSG00000154997	2014-09-01	3.81642	3.00465	0.628145	3.19138	0.00141594	0.0123927
ENSG00000155011	DKK2	265.403	-2.37171	0.162423	-8.44532	3.03227e-17	1.34565e-15
ENSG00000155026	RSPH10B	11.1998	-1.62289	0.225569	-2.76143	0.00575482	0.0440157
ENSG00000155052	CNTNAP5	3.67254	3.46344	0.686189	3.59003	0.000330641	0.00330514
ENSG00000155066	PROM2	3893.43	2.64417	0.166941	9.8488	6.93683e-23	4.82571e-21
ENSG00000155265	GOLGA7B	1177.19	2.70189	0.199773	8.51915	1.60722e-17	7.31276e-16
ENSG00000155269	GPR78	19.5679	2.08504	0.260704	4.16194	3.15552e-05	0.000377177
ENSG00000155465	SLC7A7	1990.42	-1.48258	0.12682	-3.80526	0.000141654	0.00151223
ENSG00000155495	MAGEC1	40.793	6.87998	0.667229	8.81253	1.2235e-18	6.23718e-17
ENSG00000155511	GRIA1	175.806	-3.76252	0.285474	-9.67697	3.77752e-22	2.51005e-20
ENSG00000155659	VSIG4	3413.93	-2.39978	0.182978	-7.64995	2.01064e-14	6.95557e-13
ENSG00000155660	PDIA4	21689.5	1.78688	0.107311	7.33269	2.25575e-13	7.02204e-12
ENSG00000155754	C2CD6	132.16	2.29676	0.224415	5.77838	7.5424e-09	1.45712e-07
ENSG00000155792	DEPTOR	1332.37	1.56608	0.151622	3.73347	0.000188861	0.00196752
ENSG00000155846	PPARGC1B	301.85	-1.40511	0.140379	-2.88584	0.00390369	0.0311321
ENSG00000155886	SLC24A2	53.1372	5.11198	0.309871	13.27	3.45777e-40	9.37246e-38
ENSG00000155897	ADCY8	39.7902	-3.31386	0.450049	-5.14136	2.72756e-07	4.31028e-06
ENSG00000155918	RAET1L	8.31158	3.77801	0.478078	5.81079	6.21777e-09	1.21601e-07
ENSG00000155974	GRIP1	186.383	1.77572	0.181329	4.27796	1.88618e-05	0.000234732
ENSG00000155980	KIF5A	83.5235	2.87846	0.259338	7.2433	4.37901e-13	1.32602e-11
ENSG00000156009	MAGEA8	14.3441	3.61811	0.470011	5.57031	2.54282e-08	4.5875e-07
ENSG00000156076	WIF1	2378.07	-2.25067	0.37205	-3.36157	0.000775005	0.00718633
ENSG00000156150	ALX3	9.26334	4.79039	0.607232	6.24207	4.3182e-10	9.71933e-09
ENSG00000156206	CFAP161	37.2138	-2.17123	0.250927	-4.6676	3.04745e-06	4.22546e-05
ENSG00000156218	ADAMTSL3	429.649	-2.32717	0.178224	-7.44665	9.57387e-14	3.0862e-12
ENSG00000156222	SLC28A1	10.2031	2.20262	0.27955	4.302	1.69266e-05	0.000211597
ENSG00000156234	CXCL13	1504.01	2.53426	0.256549	5.98036	2.22644e-09	4.57991e-08
ENSG00000156269	NAA11	10.3517	4.48635	0.739169	4.71658	2.39841e-06	3.36754e-05
ENSG00000156298	TSPAN7	1496.54	-1.79429	0.230173	-3.45085	0.000558826	0.00533766
ENSG00000156413	FUT6	318.997	3.89713	0.30618	9.4622	3.01531e-21	1.87206e-19
ENSG00000156509	FBXO43	37.0338	2.36031	0.185798	7.32145	2.45308e-13	7.60967e-12
ENSG00000156510	HKDC1	1036.4	1.6864	0.200406	3.42506	0.000614658	0.00581349
ENSG00000156564	LRFN2	10.7793	2.36289	0.399011	3.41568	0.000636235	0.00599588
ENSG00000156675	RAB11FIP1	6368.18	-1.45436	0.133683	-3.39875	0.000676938	0.00634048
ENSG00000156689	GLYATL2	44.2391	3.67929	0.441749	6.06519	1.31797e-09	2.78988e-08
ENSG00000156755	IGKV1OR-2	2.35341	2.4613	0.369344	3.95648	7.60616e-05	0.000851465
ENSG00000156802	ATAD2	2245.67	1.87227	0.132102	6.60295	4.03061e-11	1.01285e-09
ENSG00000156804	FBXO32	3028.45	2.16744	0.160383	7.27907	3.36139e-13	1.02909e-11
ENSG00000156920	ADGRG4	1.98462	-2.99219	0.360398	-5.52775	3.24362e-08	5.76524e-07
ENSG00000156925	ZIC3	4.30406	3.96705	0.789932	3.75608	0.000172596	0.00181295
ENSG00000156959	LHFPL4	127.028	3.63766	0.415944	6.34139	2.27708e-10	5.27204e-09
ENSG00000156970	BUB1B	678.463	3.42056	0.164204	14.7412	3.50576e-49	1.81211e-46
ENSG00000157005	SST	95.4279	5.87681	0.757457	6.4384	1.20736e-10	2.8933e-09
ENSG00000157064	NMNAT2	889.315	2.67071	0.275503	6.06422	1.32594e-09	2.80542e-08
ENSG00000157077	ZFYVE9	1064.08	-1.31765	0.104014	-3.05393	0.00225865	0.0189584
ENSG00000157111	TMEM171	73.163	2.89359	0.256414	7.38491	1.5256e-13	4.82688e-12
ENSG00000157152	SYN2	51.1665	-2.36096	0.255563	-5.32534	1.00762e-07	1.67885e-06
ENSG00000157168	NRG1	201.463	-1.83541	0.200296	-4.17088	3.03428e-05	0.000364434
ENSG00000157214	STEAP2	1842.78	1.65313	0.186487	3.50226	0.000461337	0.00447964
ENSG00000157330	C1orf158	57.0886	-2.40887	0.372399	-3.78323	0.000154806	0.0016416
ENSG00000157399	ARSE	1350.87	2.03309	0.249234	4.14508	3.39696e-05	0.00040435
ENSG00000157456	CCNB2	911.586	3.06925	0.161822	12.7872	1.93318e-37	3.96017e-35
ENSG00000157510	AFAP1L1	731.06	-1.7433	0.116869	-6.36009	2.01632e-10	4.71001e-09
ENSG00000157542	KCNJ6	38.4036	1.92958	0.304274	3.05507	0.0022501	0.0188938
ENSG00000157554	ERG	1002.05	-2.206	0.116663	-10.3374	4.77329e-25	3.85095e-23
ENSG00000157570	TSPAN18	995.891	-2.0876	0.137904	-7.88661	3.10497e-15	1.15309e-13
ENSG00000157680	DGKI	64.108	2.01489	0.214095	4.74039	2.13312e-06	3.01219e-05
ENSG00000157734	SNX22	361.41	-1.92763	0.129936	-7.13914	9.39188e-13	2.73769e-11
ENSG00000157766	ACAN	170.327	1.72614	0.223186	3.25354	0.00113977	0.0101597
ENSG00000157778	PSMG3	1896.99	1.53222	0.115594	4.60422	4.14021e-06	5.63173e-05
ENSG00000157833	GAREM2	398.513	1.93405	0.162913	5.73341	9.84318e-09	1.87391e-07
ENSG00000157851	DPYSL5	12.1023	4.35448	0.57953	5.78828	7.11109e-09	1.38101e-07
ENSG00000157856	DRC1	197.938	-2.0661	0.290956	-3.66413	0.000248182	0.00253736
ENSG00000157927	RADIL	179.384	-2.26671	0.196983	-6.43058	1.27117e-10	3.03477e-09
ENSG00000157992	KRTCAP3	2310.02	1.56914	0.153368	3.71096	0.000206477	0.00213752
ENSG00000157999	ANKRD61	41.086	1.69349	0.177003	3.91796	8.93027e-05	0.000986524
ENSG00000158014	SLC30A2	35.225	2.30554	0.300036	4.35127	1.35351e-05	0.000172154
ENSG00000158055	GRHL3	162.978	3.53681	0.208456	12.1695	4.5189e-34	7.17424e-32
ENSG00000158089	GALNT14	949.784	3.68157	0.228106	11.7558	6.59234e-32	8.85346e-30
ENSG00000158106	RHPN1	1632.77	1.90276	0.158341	5.70138	1.18844e-08	2.24235e-07
ENSG00000158125	XDH	1083.61	4.14661	0.235513	13.3607	1.02635e-40	2.94352e-38
ENSG00000158164	TMSB15A	47.7868	-1.7329	0.262669	-2.79022	0.0052672	0.0406639
ENSG00000158246	FAM46B	437.986	-2.83772	0.176046	-10.4388	1.64802e-25	1.39282e-23
ENSG00000158270	COLEC12	2492.75	-1.72815	0.173397	-4.19929	2.6775e-05	0.000325111
ENSG00000158286	RNF207	589.046	1.54079	0.149414	3.61943	0.000295247	0.00297948
ENSG00000158315	RHBDL2	463.496	2.68069	0.150598	11.1601	6.39027e-29	6.87813e-27
ENSG00000158352	SHROOM4	1428.19	-1.75406	0.153324	-4.91807	8.7401e-07	1.29638e-05
ENSG00000158373	HIST1H2BD	940.807	2.63516	0.155612	10.5079	7.94367e-26	6.84341e-24
ENSG00000158402	CDC25C	200.846	3.69408	0.172698	15.6	7.2809e-55	6.88634e-52
ENSG00000158406	HIST1H4H	148.452	2.36954	0.215163	6.36512	1.95142e-10	4.56561e-09
ENSG00000158428	CATIP	79.0292	-1.59529	0.213319	-2.7906	0.00526097	0.0406273
ENSG00000158553	POM121L2	4.81524	2.55015	0.397784	3.89695	9.74106e-05	0.00106866
ENSG00000158578	ALAS2	23.6638	-4.17385	0.263468	-12.0464	2.02541e-33	3.0834e-31
ENSG00000158639	PAGE5	6.72258	2.70921	0.52874	3.23261	0.00122666	0.0108644
ENSG00000158764	ITLN2	242.782	-4.66842	0.38408	-9.55119	1.28212e-21	8.17706e-20
ENSG00000158786	PLA2G2F	15.193	5.29553	0.448617	9.57504	1.01822e-21	6.57892e-20
ENSG00000158825	CDA	801.195	2.43226	0.272578	5.2545	1.48424e-07	2.4257e-06
ENSG00000159055	MIS18A	586.844	1.26912	0.0971067	2.77144	0.00558097	0.0428852
ENSG00000159147	DONSON	697.756	1.49739	0.0966927	5.144	2.68949e-07	4.25617e-06
ENSG00000159166	LAD1	6747.1	1.94401	0.144297	6.54211	6.06558e-11	1.50046e-09
ENSG00000159184	HOXB13	121.357	6.35421	0.542967	9.86103	6.14189e-23	4.29961e-21
ENSG00000159200	RCAN1	2151.18	-1.78854	0.11544	-6.83072	8.44881e-12	2.26796e-10
ENSG00000159217	IGF2BP1	339.411	6.53535	0.445748	12.4181	2.08457e-35	3.67721e-33
ENSG00000159224	GIP	4.9305	4.09124	0.564038	5.48055	4.24016e-08	7.42955e-07
ENSG00000159228	CBR1	7505.63	1.63859	0.226659	2.81742	0.00484109	0.0377214
ENSG00000159231	CBR3	451.115	1.65953	0.213892	3.0835	0.00204581	0.017296
ENSG00000159259	CHAF1B	598.726	1.97003	0.115444	8.40255	4.36889e-17	1.91529e-15
ENSG00000159261	CLDN14	22.7652	1.88891	0.212467	4.18378	2.86697e-05	0.000345662
ENSG00000159307	SCUBE1	378.387	-3.61228	0.219907	-11.879	1.52121e-32	2.14674e-30
ENSG00000159337	PLA2G4D	50.9391	1.64224	0.231803	2.77064	0.00559456	0.0429451
ENSG00000159339	PADI4	20.5684	-2.59953	0.224128	-7.13667	9.56166e-13	2.78535e-11
ENSG00000159409	CELF3	69.835	4.06118	0.409171	7.48142	7.35252e-14	2.39796e-12
ENSG00000159433	STARD9	569.772	-1.7479	0.15194	-4.92235	8.55094e-07	1.26917e-05
ENSG00000159527	PGLYRP3	33.153	5.9418	0.466972	10.5827	3.58622e-26	3.19475e-24
ENSG00000159556	ISL2	18.7324	1.77766	0.254254	3.05861	0.00222368	0.0186896
ENSG00000159640	ACE	2247.92	-1.76844	0.131316	-5.85181	4.86252e-09	9.62388e-08
ENSG00000159708	LRRC36	292.363	-2.91561	0.251216	-7.62535	2.43374e-14	8.34134e-13
ENSG00000159713	TPPP3	2733.48	-2.29308	0.223034	-5.79766	6.72468e-09	1.30881e-07
ENSG00000159723	AGRP	38.3811	-3.07538	0.213533	-9.71923	2.49671e-22	1.674e-20
ENSG00000160013	PTGIR	262.833	-1.44295	0.11672	-3.79496	0.000147667	0.0015719
ENSG00000160072	ATAD3B	1250.85	1.44399	0.124881	3.55528	0.00037758	0.00373655
ENSG00000160111	CPAMD8	1644.47	-1.62916	0.220724	-2.85043	0.00436596	0.0344948
ENSG00000160117	ANKLE1	60.0378	1.5903	0.195855	3.01395	0.00257868	0.0214262
ENSG00000160161	CILP2	553.712	3.45833	0.221836	11.0817	1.53899e-28	1.63666e-26
ENSG00000160179	ABCG1	2242.24	-1.4366	0.127551	-3.42295	0.000619457	0.00585141
ENSG00000160180	TFF3	5200.01	2.88576	0.339061	5.5617	2.67165e-08	4.81212e-07
ENSG00000160181	TFF2	107.589	7.30469	0.699206	9.01693	1.93429e-19	1.04224e-17
ENSG00000160182	TFF1	637.393	7.39372	0.483221	13.2315	5.77482e-40	1.50122e-37
ENSG00000160188	RSPH1	453.188	-1.8728	0.234203	-3.72669	0.000194007	0.00201783
ENSG00000160207	HSF2BP	43.2451	2.26269	0.165634	7.62339	2.47098e-14	8.44943e-13
ENSG00000160282	FTCD	27.7802	2.52741	0.294141	5.19279	2.07161e-07	3.33053e-06
ENSG00000160408	ST6GALNAC6	3044.96	-1.35832	0.0922643	-3.8836	0.000102923	0.00112469
ENSG00000160471	COX6B2	36.9563	3.08607	0.285346	7.31065	2.6586e-13	8.22426e-12
ENSG00000160472	TMEM190	105.045	-2.2155	0.336297	-3.61436	0.000301089	0.00303361
ENSG00000160593	JAML	1418.69	-1.82346	0.146741	-5.61168	2.00376e-08	3.66858e-07
ENSG00000160606	TLCD1	1002.29	1.78454	0.13082	5.99708	2.00899e-09	4.15568e-08
ENSG00000160688	FLAD1	2457.3	1.39146	0.0907653	4.31285	1.61164e-05	0.000201867
ENSG00000160766	GBAP1	153.19	1.62879	0.124919	5.03362	4.81301e-07	7.37768e-06
ENSG00000160781	PAQR6	152.985	1.61447	0.193172	3.18095	0.00146792	0.0127948
ENSG00000160801	PTH1R	144.003	-1.99473	0.163855	-6.0708	1.27278e-09	2.70455e-08
ENSG00000160808	MYL3	22.9401	-1.80836	0.16478	-4.90569	9.30998e-07	1.37494e-05
ENSG00000160838	LRRC71	75.1803	-2.2236	0.313637	-3.90132	9.56715e-05	0.00105185
ENSG00000160867	FGFR4	977.118	-2.54268	0.207466	-7.43584	1.03903e-13	3.3397e-12
ENSG00000160870	CYP3A7	34.6283	-2.14072	0.196448	-5.80671	6.37105e-09	1.24325e-07
ENSG00000160883	HK3	906.029	-1.81784	0.172658	-4.73676	2.17164e-06	3.06464e-05
ENSG00000160886	LY6K	534.993	3.75783	0.342006	8.06369	7.40266e-16	2.90698e-14
ENSG00000160949	TONSL	1014.06	2.1303	0.128552	8.79252	1.46239e-18	7.36214e-17
ENSG00000160957	RECQL4	1079.14	3.01541	0.153502	13.1295	2.22997e-39	5.27281e-37
ENSG00000160973	FOXH1	12.8596	3.27757	0.31368	7.2608	3.84816e-13	1.17327e-11
ENSG00000161082	CELF5	64.5022	3.37422	0.270519	8.77655	1.68561e-18	8.45718e-17
ENSG00000161103	AC008132.1	4.95442	2.27038	0.340167	3.73458	0.000188032	0.00196007
ENSG00000161270	NPHS1	21.4528	2.12126	0.328916	3.40895	0.000652139	0.00612757
ENSG00000161281	COX7A1	293.282	-2.00237	0.126042	-7.95265	1.82568e-15	6.91876e-14
ENSG00000161640	SIGLEC11	66.6132	-2.47446	0.180285	-8.17847	2.87471e-16	1.17562e-14
ENSG00000161643	SIGLEC16	48.7408	-1.68668	0.193368	-3.55117	0.000383526	0.00378949
ENSG00000161649	CD300LG	127.386	-5.04923	0.324496	-12.4785	9.77733e-36	1.75964e-33
ENSG00000161682	FAM171A2	226.234	1.73192	0.192539	3.80139	0.000143885	0.00153495
ENSG00000161692	DBF4B	427.412	1.31942	0.111655	2.86078	0.00422603	0.0334926
ENSG00000161800	RACGAP1	1644.82	1.50417	0.132882	3.79414	0.000148153	0.00157669
ENSG00000161835	GRASP	578.027	-2.40552	0.132632	-10.5972	3.07175e-26	2.75856e-24
ENSG00000161888	SPC24	390.718	2.66916	0.155945	10.7035	9.79756e-27	9.07356e-25
ENSG00000161905	ALOX15	461.847	-2.15334	0.331136	-3.48297	0.000495882	0.00478477
ENSG00000161929	SCIMP	459.926	-1.57282	0.149089	-3.84215	0.000121962	0.00131464
ENSG00000161940	BCL6B	749.062	-1.80179	0.116216	-6.89916	5.23126e-12	1.42753e-10
ENSG00000161958	FGF11	51.9073	3.23489	0.226184	9.88087	5.03915e-23	3.55e-21
ENSG00000162006	MSLNL	156.617	2.92523	0.364436	5.28276	1.27254e-07	2.09901e-06
ENSG00000162009	SSTR5	4.39562	3.29548	0.576308	3.98308	6.80284e-05	0.00076831
ENSG00000162039	MEIOB	4.24269	3.00412	0.490618	4.08489	4.40976e-05	0.000514102
ENSG00000162062	TEDC2	275.822	3.51601	0.149634	16.8144	1.9145e-63	4.72807e-60
ENSG00000162063	CCNF	878.176	1.90555	0.117685	7.69476	1.41765e-14	4.98962e-13
ENSG00000162073	PAQR4	806.987	1.44972	0.127994	3.51356	0.000442139	0.00431017
ENSG00000162078	ZG16B	316.75	2.46196	0.280462	5.21267	1.86144e-07	3.0035e-06
ENSG00000162148	PPP1R32	144.226	-1.53827	0.167538	-3.21282	0.00131439	0.01157
ENSG00000162267	ITIH3	84.71	-1.55778	0.150752	-3.7	0.000215603	0.00222526
ENSG00000162344	FGF19	36.3305	6.98493	0.572483	10.4543	1.39984e-25	1.19668e-23
ENSG00000162367	TAL1	192.587	-2.84146	0.144046	-12.7839	2.01772e-37	4.11439e-35
ENSG00000162374	ELAVL4	37.217	1.91292	0.240434	3.79699	0.000146465	0.00156097
ENSG00000162383	SLC1A7	1484.08	3.02348	0.344395	5.87546	4.21665e-09	8.40173e-08
ENSG00000162407	PLPP3	3521.13	-1.43095	0.0884407	-4.87274	1.10061e-06	1.60886e-05
ENSG00000162433	AK4	1219.05	2.59734	0.198041	8.06571	7.28102e-16	2.86174e-14
ENSG00000162460	TMEM82	17.8661	4.87852	0.438464	8.84568	9.09701e-19	4.68043e-17
ENSG00000162482	AKR7A3	423.993	4.91224	0.307557	12.7204	4.55628e-37	8.84455e-35
ENSG00000162520	SYNC	133.031	-1.82332	0.13352	-6.1663	6.99084e-10	1.53086e-08
ENSG00000162571	TTLL10	78.7935	-1.81806	0.266854	-3.06555	0.00217267	0.0182954
ENSG00000162598	C1orf87	100.883	-2.54378	0.361822	-4.26669	1.98394e-05	0.000245798
ENSG00000162614	NEXN	665.213	-1.56185	0.13306	-4.22253	2.41577e-05	0.00029486
ENSG00000162618	ADGRL4	911.712	-1.3152	0.114699	-2.74805	0.00599504	0.0456019
ENSG00000162624	LHX8	6.46123	4.21733	0.626818	5.1328	2.85465e-07	4.49355e-06
ENSG00000162631	NTNG1	151.759	-1.87709	0.293492	-2.98845	0.00280394	0.0230948
ENSG00000162643	WDR63	95.292	-1.76584	0.236544	-3.23761	0.00120535	0.0106949
ENSG00000162687	KCNT2	142.464	-2.53559	0.220408	-6.96704	3.2368e-12	8.97601e-11
ENSG00000162722	TRIM58	36.5122	-2.04863	0.310595	-3.37621	0.000734915	0.00683742
ENSG00000162723	SLAMF9	52.068	1.92343	0.233697	3.95139	7.76974e-05	0.000868464
ENSG00000162747	FCGR3B	175.095	-2.3974	0.230104	-6.07292	1.25608e-09	2.67032e-08
ENSG00000162757	C1orf74	281.814	1.25006	0.0768541	3.2537	0.00113914	0.0101561
ENSG00000162771	FAM71A	0.720456	-3.47919	0.474138	-5.22884	1.70574e-07	2.76735e-06
ENSG00000162772	ATF3	3239.74	-1.73683	0.187551	-3.92869	8.54091e-05	0.000947278
ENSG00000162782	TDRD5	160.781	3.797	0.329193	8.49653	1.95341e-17	8.80678e-16
ENSG00000162817	C1orf115	1302.86	-1.66296	0.15541	-4.2659	1.99101e-05	0.000246605
ENSG00000162836	ACP6	1253.3	1.31899	0.102704	3.10587	0.00189717	0.016153
ENSG00000162843	WDR64	12.2681	1.80778	0.221492	3.64698	0.000265341	0.00269913
ENSG00000162849	KIF26B	2081.97	3.11096	0.156412	13.4962	1.64731e-41	4.98148e-39
ENSG00000162873	KLHDC8A	105.16	2.26294	0.231536	5.4546	4.90832e-08	8.50973e-07
ENSG00000162888	C1orf147	16.3387	1.87083	0.201507	4.32161	1.54893e-05	0.000194669
ENSG00000162931	TRIM17	230.005	2.15041	0.234471	4.90639	9.27689e-07	1.37096e-05
ENSG00000162951	LRRTM1	40.214	2.31254	0.439148	2.98883	0.00280045	0.0230705
ENSG00000162992	NEUROD1	43.2972	4.78429	0.72898	5.19122	2.08925e-07	3.35768e-06
ENSG00000163009	C2orf48	27.3282	2.93581	0.233599	8.28692	1.16223e-16	4.8973e-15
ENSG00000163013	FBXO41	664.282	1.71952	0.136882	5.25654	1.46788e-07	2.40161e-06
ENSG00000163053	SLC16A14	1643.48	2.87613	0.25841	7.26029	3.86264e-13	1.17687e-11
ENSG00000163060	TEKT4	30.7359	-1.89975	0.285934	-3.14669	0.00165131	0.0142757
ENSG00000163072	NOSTRIN	742.921	-1.56099	0.15848	-3.53982	0.000400392	0.00393166
ENSG00000163092	XIRP2	4.03741	-2.04084	0.366407	-2.84067	0.00450192	0.0354145
ENSG00000163145	C1QTNF7	237.051	-2.50636	0.205685	-7.32364	2.4133e-13	7.49152e-12
ENSG00000163207	IVL	414.171	4.34589	0.413103	8.0994	5.52292e-16	2.20783e-14
ENSG00000163209	SPRR3	53.7242	3.94456	0.517623	5.68862	1.2807e-08	2.39912e-07
ENSG00000163216	SPRR2D	97.1601	4.37859	0.475789	7.10103	1.23827e-12	3.57667e-11
ENSG00000163218	PGLYRP4	99.4593	4.29409	0.315705	10.4341	1.73327e-25	1.45926e-23
ENSG00000163221	S100A12	47.3687	-2.00924	0.275654	-3.66125	0.000250985	0.00256425
ENSG00000163263	C1orf189	32.1366	-1.97511	0.285115	-3.42005	0.000626098	0.00590787
ENSG00000163354	DCST2	105.412	2.33483	0.188613	7.07708	1.47221e-12	4.2222e-11
ENSG00000163357	DCST1	43.5237	2.63938	0.191249	8.57193	1.01766e-17	4.75687e-16
ENSG00000163362	INAVA	1903.14	2.19342	0.144704	8.24733	1.6197e-16	6.75426e-15
ENSG00000163364	LINC01116	105.363	2.01461	0.276943	3.66361	0.000248685	0.00254192
ENSG00000163380	LMOD3	20.2552	-1.4818	0.138069	-3.48959	0.000483757	0.0046785
ENSG00000163406	SLC15A2	1459.77	-1.62518	0.172409	-3.62615	0.000287684	0.0029091
ENSG00000163421	PROK2	17.7675	-2.14504	0.244919	-4.67516	2.93725e-06	4.08796e-05
ENSG00000163424	C3orf30	9.27375	3.91404	0.450114	6.47399	9.54477e-11	2.31097e-09
ENSG00000163431	LMOD1	974.148	-1.90981	0.146206	-6.22279	4.88384e-10	1.09316e-08
ENSG00000163440	PDCL2	3.14159	3.55715	0.589414	4.33847	1.43479e-05	0.000181453
ENSG00000163462	TRIM46	277.571	1.76718	0.165872	4.62514	3.74348e-06	5.12975e-05
ENSG00000163464	CXCR1	71.6403	-2.94633	0.234129	-8.31307	9.32549e-17	3.97837e-15
ENSG00000163467	TSACC	38.2882	3.07558	0.19653	10.5611	4.51278e-26	3.97241e-24
ENSG00000163468	CCT3	15070.7	1.35654	0.092053	3.87323	0.000107404	0.00116957
ENSG00000163472	TMEM79	492.792	1.32162	0.102276	3.14458	0.00166324	0.0143593
ENSG00000163492	CCDC141	131.846	-2.9571	0.242907	-8.05699	7.81966e-16	3.05992e-14
ENSG00000163499	CRYBA2	7.59215	4.26733	0.477124	6.84797	7.49077e-12	2.02055e-10
ENSG00000163507	CIP2A	441.692	1.99817	0.157025	6.35677	2.0604e-10	4.80793e-09
ENSG00000163513	TGFBR2	10098	-1.70708	0.108326	-6.52738	6.69302e-11	1.6456e-09
ENSG00000163515	RETNLB	4.14305	3.80017	0.509709	5.49367	3.9366e-08	6.93319e-07
ENSG00000163518	FCRL4	22.1082	2.34751	0.277505	4.85579	1.1991e-06	1.74652e-05
ENSG00000163535	SGO2	484.419	1.62444	0.132445	4.71466	2.42115e-06	3.39841e-05
ENSG00000163563	MNDA	1034.64	-1.47099	0.153669	-3.06493	0.0021772	0.0183267
ENSG00000163568	AIM2	492.359	2.817	0.245096	7.41341	1.23089e-13	3.92515e-12
ENSG00000163576	EFHB	101.41	-1.70328	0.226728	-3.10187	0.00192305	0.0163452
ENSG00000163581	SLC2A2	4.77169	3.79561	0.737426	3.79103	0.000150022	0.00159391
ENSG00000163623	NKX6-1	12.4421	2.08459	0.315684	3.4357	0.000591024	0.00561624
ENSG00000163630	SYNPR	4.32611	3.58197	0.461852	5.59047	2.26457e-08	4.11894e-07
ENSG00000163631	ALB	318.673	5.16927	0.443734	9.39588	5.67434e-21	3.43186e-19
ENSG00000163637	PRICKLE2	805.094	-1.45453	0.118197	-3.84547	0.00012032	0.00129883
ENSG00000163661	PTX3	177.638	-2.14209	0.232342	-4.91557	8.85265e-07	1.31219e-05
ENSG00000163686	ABHD6	413.74	-1.30189	0.0915802	-3.29649	0.000979025	0.00886728
ENSG00000163687	DNASE1L3	241.13	-3.57938	0.238307	-10.8238	2.65554e-27	2.55513e-25
ENSG00000163689	C3orf67	165.531	1.50774	0.164313	3.0901	0.00200092	0.0169552
ENSG00000163705	FANCD2OS	3.21385	2.38	0.322713	4.27624	1.90072e-05	0.000236344
ENSG00000163710	PCOLCE2	479.17	-2.3358	0.233855	-5.71206	1.11616e-08	2.11135e-07
ENSG00000163734	CXCL3	375.436	-1.70314	0.208315	-3.37537	0.000737166	0.00685692
ENSG00000163736	PPBP	103.447	-1.92138	0.339403	-2.71472	0.0066332	0.0499011
ENSG00000163737	PF4	21.3142	-2.10005	0.291614	-3.77226	0.000161775	0.00170898
ENSG00000163746	PLSCR2	16.8192	1.89674	0.217598	4.1211	3.77073e-05	0.000445206
ENSG00000163751	CPA3	1468.83	-1.74801	0.209855	-3.56441	0.00036467	0.00361603
ENSG00000163788	SNRK	1960.26	-1.22239	0.073313	-3.03336	0.00241844	0.0201702
ENSG00000163808	KIF15	370.31	2.69993	0.156369	10.8713	1.57912e-27	1.56689e-25
ENSG00000163815	CLEC3B	947.296	-3.77238	0.207256	-13.3766	8.28469e-41	2.40705e-38
ENSG00000163827	LRRC2	65.4678	-2.49355	0.180784	-8.26153	1.43811e-16	6.01963e-15
ENSG00000163888	CAMK2N2	34.8568	3.31113	0.289833	7.974	1.53619e-15	5.85162e-14
ENSG00000163918	RFC4	851.9	1.7868	0.127103	6.19031	6.00469e-10	1.32799e-08
ENSG00000163923	RPL39L	718.567	2.33634	0.184615	7.23851	4.53636e-13	1.3718e-11
ENSG00000163958	ZDHHC19	14.5539	-1.92285	0.219485	-4.20463	2.61508e-05	0.000317791
ENSG00000163975	MELTF	1179.71	2.81267	0.219965	8.24071	1.71191e-16	7.11213e-15
ENSG00000163993	S100P	10798.8	5.00689	0.336214	11.9177	9.57272e-33	1.37714e-30
ENSG00000164023	SGMS2	3983.84	-1.37816	0.131696	-2.87144	0.00408605	0.0324526
ENSG00000164035	EMCN	940.6	-2.78283	0.158346	-11.259	2.09057e-29	2.37071e-27
ENSG00000164045	CDC25A	243.109	2.38355	0.15837	8.73615	2.41183e-18	1.19126e-16
ENSG00000164047	CAMP	38.184	-2.66992	0.258221	-6.46701	9.99609e-11	2.41629e-09
ENSG00000164087	POC1A	437.981	1.58405	0.122492	4.76809	1.8598e-06	2.65235e-05
ENSG00000164089	ETNPPL	51.3473	5.77781	0.622105	7.68007	1.59004e-14	5.55239e-13
ENSG00000164093	PITX2	347.146	8.15483	0.405166	17.659	8.67319e-70	5.50785e-66
ENSG00000164109	MAD2L1	918.239	2.59094	0.161516	9.85003	6.85256e-23	4.77456e-21
ENSG00000164161	HHIP	1291.53	-2.87212	0.309867	-6.04169	1.5251e-09	3.19488e-08
ENSG00000164171	ITGA2	5236.01	1.57233	0.194926	2.93613	0.00332335	0.0269536
ENSG00000164188	RANBP3L	58.4144	-1.79945	0.198225	-4.03305	5.50566e-05	0.000632574
ENSG00000164236	ANKRD33B	261.307	-1.70137	0.190052	-3.69042	0.000223882	0.00230429
ENSG00000164256	PRDM9	3.27648	3.83951	0.773462	3.67117	0.000241438	0.00247182
ENSG00000164266	SPINK1	8227.78	6.80774	0.37331	15.5574	1.41756e-54	1.28602e-51
ENSG00000164304	CAGE1	6.8261	2.13521	0.315012	3.60369	0.000313726	0.00315094
ENSG00000164362	TERT	41.6357	5.31729	0.34169	12.6351	1.35199e-36	2.55745e-34
ENSG00000164385	LINC01600	4.38875	2.04616	0.310573	3.36847	0.000755862	0.00702054
ENSG00000164418	GRIK2	101.547	2.69842	0.271614	6.25307	4.02459e-10	9.0907e-09
ENSG00000164434	FABP7	17.8003	2.50521	0.382396	3.93626	8.27598e-05	0.0009195
ENSG00000164458	TBXT	36.8501	5.39118	0.493005	8.90697	5.24459e-19	2.75902e-17
ENSG00000164466	SFXN1	2171.19	1.54005	0.0810938	6.65962	2.74536e-11	7.01375e-10
ENSG00000164485	IL22RA2	69.5716	4.05264	0.281046	10.8617	1.75461e-27	1.72561e-25
ENSG00000164509	IL31RA	172.736	4.15928	0.286742	11.0179	3.13398e-28	3.22487e-26
ENSG00000164530	PI16	105.907	-3.75613	0.270797	-10.1778	2.49069e-24	1.93564e-22
ENSG00000164588	HCN1	32.4561	2.22334	0.405498	3.01688	0.00255391	0.0212323
ENSG00000164591	MYOZ3	45.6074	-1.4613	0.152648	-3.02196	0.00251148	0.0209029
ENSG00000164611	PTTG1	1086.72	2.3514	0.151977	8.89211	5.99607e-19	3.12844e-17
ENSG00000164616	FBXL21	3.64189	3.37749	0.7111	3.34339	0.000827604	0.00763742
ENSG00000164619	BMPER	183.964	-2.19669	0.25422	-4.70731	2.51011e-06	3.51994e-05
ENSG00000164626	KCNK5	2869.94	1.48058	0.169591	2.83379	0.00459998	0.0360895
ENSG00000164638	SLC29A4	1244.9	3.11172	0.223504	9.44825	3.44553e-21	2.11845e-19
ENSG00000164647	STEAP1	1108.1	2.83137	0.200531	9.13259	6.6881e-20	3.75387e-18
ENSG00000164651	SP8	97.0326	6.77601	0.49442	11.6824	1.56808e-31	2.04416e-29
ENSG00000164659	KIAA1324L	1153.02	-2.08163	0.149092	-7.25482	4.02205e-13	1.22209e-11
ENSG00000164687	FABP5	929.863	-1.83549	0.181095	-4.61352	3.95908e-06	5.40519e-05
ENSG00000164692	COL1A2	86222.3	1.50946	0.176337	2.88913	0.00386307	0.0308525
ENSG00000164694	FNDC1	1878.85	2.53222	0.231513	6.61827	3.63434e-11	9.16378e-10
ENSG00000164736	SOX17	170.563	-2.80283	0.160219	-11.2523	2.2554e-29	2.55113e-27
ENSG00000164741	DLC1	5069.79	-2.23146	0.17023	-7.23413	4.68506e-13	1.41388e-11
ENSG00000164744	SUN3	41.5111	3.86021	0.397738	7.1912	6.42223e-13	1.90706e-11
ENSG00000164749	HNF4G	392.594	3.55263	0.215529	11.8436	2.32398e-32	3.23849e-30
ENSG00000164764	SBSPON	247.358	-2.50052	0.196618	-7.63165	2.31761e-14	7.95557e-13
ENSG00000164778	EN2	34.3578	4.22188	0.386483	8.33643	7.65687e-17	3.29497e-15
ENSG00000164794	KCNV1	22.6391	3.82722	0.448776	6.29985	2.97934e-10	6.82331e-09
ENSG00000164821	DEFA4	1.91401	-2.6412	0.455163	-3.60574	0.000311266	0.00312694
ENSG00000164841	TMEM74	23.6025	2.2964	0.29101	4.45484	8.39546e-06	0.000109637
ENSG00000164849	GPR146	89.2062	-2.3545	0.126124	-10.7394	6.64939e-27	6.22285e-25
ENSG00000164850	GPER1	216.866	-2.2895	0.192491	-6.69903	2.09802e-11	5.42543e-10
ENSG00000164855	TMEM184A	1975.19	3.13192	0.149537	14.2568	4.06672e-46	1.67387e-43
ENSG00000164877	MICALL2	2315.58	1.55147	0.132845	4.15123	3.307e-05	0.000394224
ENSG00000164879	CA3	178.536	-2.24314	0.218466	-5.69033	1.26795e-08	2.37723e-07
ENSG00000164900	GBX1	4.39546	2.48715	0.502232	2.96109	0.00306551	0.0250591
ENSG00000164932	CTHRC1	3182.17	3.782	0.18145	15.332	4.67183e-53	3.64345e-50
ENSG00000164934	DCAF13	2602.62	1.34562	0.0957618	3.60916	0.00030719	0.00308878
ENSG00000164935	DCSTAMP	119.249	-2.2944	0.210482	-6.14968	7.76374e-10	1.6926e-08
ENSG00000164972	C9orf24	245.944	-2.56667	0.302368	-5.18136	2.20278e-07	3.52739e-06
ENSG00000165061	ZMAT4	40.9215	3.99722	0.458163	6.54183	6.07718e-11	1.50166e-09
ENSG00000165072	MAMDC2	723.089	-2.72931	0.209834	-8.24135	1.70275e-16	7.08066e-15
ENSG00000165120	SSMEM1	0.909458	-3.15238	0.236169	-9.11375	7.95846e-20	4.4333e-18
ENSG00000165124	SVEP1	1398.73	-2.10722	0.18216	-6.07827	1.21485e-09	2.58514e-08
ENSG00000165140	FBP1	5839.15	-1.67766	0.142999	-4.73894	2.14834e-06	3.03271e-05
ENSG00000165181	C9orf84	180.712	3.15919	0.282812	7.63473	2.2629e-14	7.78582e-13
ENSG00000165188	RNF183	149.024	4.29598	0.319463	10.3173	5.88775e-25	4.74145e-23
ENSG00000165197	VEGFD	463.16	-3.63819	0.267601	-9.85866	6.28821e-23	4.39512e-21
ENSG00000165215	CLDN3	4216.02	2.00926	0.189893	5.3149	1.06717e-07	1.77474e-06
ENSG00000165238	WNK2	656.229	2.15185	0.221312	5.20462	1.94397e-07	3.12872e-06
ENSG00000165304	MELK	710.286	3.64688	0.178214	14.8523	6.72549e-50	3.64596e-47
ENSG00000165312	OTUD1	1112.44	-2.11058	0.0861303	-12.8942	4.85315e-38	1.04221e-35
ENSG00000165323	FAT3	118.11	-1.92378	0.266113	-3.47139	0.000517776	0.00497658
ENSG00000165376	CLDN2	2014.33	2.88447	0.371009	5.07932	3.78797e-07	5.86917e-06
ENSG00000165383	LRRC18	36.0148	-2.28338	0.281657	-4.55653	5.20062e-06	6.98228e-05
ENSG00000165409	TSHR	37.2442	2.49923	0.244964	6.12018	9.34692e-10	2.016e-08
ENSG00000165410	CFL2	1590.12	-1.39882	0.114306	-3.48907	0.000484697	0.004686
ENSG00000165434	PGM2L1	2008.87	1.91597	0.131926	6.94306	3.837e-12	1.05848e-10
ENSG00000165443	PHYHIPL	30.0527	1.951	0.305313	3.11485	0.00184041	0.0157149
ENSG00000165449	SLC16A9	1227.2	3.18453	0.273389	7.99058	1.343e-15	5.15103e-14
ENSG00000165462	PHOX2A	2.34774	2.91102	0.627152	3.04714	0.0023103	0.0193444
ENSG00000165474	GJB2	1673.32	4.66301	0.240736	15.2159	2.77542e-52	1.98993e-49
ENSG00000165480	SKA3	318.221	3.2162	0.166133	13.3399	1.35621e-40	3.86458e-38
ENSG00000165495	PKNOX2	232.508	-2.47467	0.177506	-8.30773	9.75526e-17	4.14977e-15
ENSG00000165507	DEPP1	6842.58	-1.90932	0.152797	-5.95115	2.66272e-09	5.41969e-08
ENSG00000165509	MAGEC3	8.03015	3.06593	0.457742	4.5133	6.38263e-06	8.46442e-05
ENSG00000165548	TMEM63C	540.067	4.13675	0.253745	12.3618	4.20527e-35	7.24561e-33
ENSG00000165553	NGB	5.73111	4.43091	0.640978	5.35261	8.66935e-08	1.45866e-06
ENSG00000165556	CDX2	40.5808	5.32439	0.529551	8.16614	3.18421e-16	1.29623e-14
ENSG00000165583	SSX5	7.10678	3.64571	0.861086	3.07253	0.00212251	0.01789
ENSG00000165588	OTX2	5.46178	4.41154	0.801734	4.2552	2.08865e-05	0.000257693
ENSG00000165606	DRGX	106.404	2.25369	0.380886	3.2915	0.000996547	0.008993
ENSG00000165643	SOHLH1	4.35265	3.86507	0.557859	5.13583	2.80897e-07	4.43106e-06
ENSG00000165682	CLEC1B	14.657	-1.75627	0.223733	-3.38025	0.000724202	0.00674622
ENSG00000165702	GFI1B	9.87795	-1.82375	0.260895	-3.15739	0.0015919	0.0137943
ENSG00000165731	RET	367.22	2.37681	0.30007	4.58829	4.46888e-06	6.05287e-05
ENSG00000165757	JCAD	2857.71	-2.12201	0.133897	-8.37969	5.30688e-17	2.31281e-15
ENSG00000165795	NDRG2	2238.21	-1.54081	0.148547	-3.64066	0.000271941	0.00276122
ENSG00000165810	BTNL9	579.224	-3.52773	0.218041	-11.5929	4.47474e-31	5.6833e-29
ENSG00000165828	PRAP1	57.1995	3.16585	0.366561	5.90857	3.45094e-09	6.93511e-08
ENSG00000165891	E2F7	202.403	2.77691	0.199792	8.89377	5.90707e-19	3.08563e-17
ENSG00000165905	LARGE2	1576.41	2.46096	0.173136	8.43821	3.22236e-17	1.42531e-15
ENSG00000165935	SMCO2	17.2231	2.57752	0.250457	6.29856	3.00425e-10	6.87328e-09
ENSG00000165966	PDZRN4	27.317	-1.79611	0.237099	-3.3577	0.000785952	0.00728329
ENSG00000165973	NELL1	413.202	4.33927	0.463128	7.21026	5.58463e-13	1.66725e-11
ENSG00000166006	KCNC2	12.4421	5.26801	0.612816	6.96458	3.29395e-12	9.12881e-11
ENSG00000166025	AMOTL1	2305.91	-1.78789	0.125167	-6.29469	3.08009e-10	7.03233e-09
ENSG00000166091	CMTM5	5.43947	-3.08309	0.188404	-11.0565	2.03893e-28	2.14778e-26
ENSG00000166104	AC126323.1	42.353	2.62034	0.3207	5.05253	4.36e-07	6.70409e-06
ENSG00000166105	GLB1L3	1019.49	5.21095	0.369846	11.3857	4.92771e-30	5.8727e-28
ENSG00000166106	ADAMTS15	278.685	-1.55379	0.18833	-2.94052	0.00327665	0.0266089
ENSG00000166118	SPATA19	0.565742	-2.57948	0.519841	-3.0384	0.00237841	0.0198773
ENSG00000166123	GPT2	3177.56	3.40246	0.181661	13.225	6.29301e-40	1.60589e-37
ENSG00000166126	AMN	473.405	1.71184	0.232634	3.05993	0.00221391	0.0186145
ENSG00000166143	PPP1R14D	601.444	5.89399	0.309871	15.7936	3.44201e-56	4.13535e-53
ENSG00000166152	C16orf78	0.528189	-2.69516	0.320121	-5.29535	1.18787e-07	1.96517e-06
ENSG00000166265	CYYR1	783.596	-2.32901	0.115594	-11.4972	1.36202e-30	1.68183e-28
ENSG00000166292	TMEM100	1176.36	-4.39802	0.247407	-13.7345	6.3096e-43	2.12485e-40
ENSG00000166313	APBB1	1128.64	-1.39602	0.121077	-3.27083	0.00107234	0.00961838
ENSG00000166317	SYNPO2L	28.1025	-2.58158	0.201899	-7.83353	4.74377e-15	1.72848e-13
ENSG00000166342	NETO1	63.5645	4.86509	0.331814	11.6484	2.33844e-31	3.01307e-29
ENSG00000166359	WDR88	47.9014	1.46213	0.13879	3.3297	0.000869381	0.00798648
ENSG00000166391	MOGAT2	8.03484	2.30483	0.345667	3.77482	0.000160125	0.00169293
ENSG00000166396	SERPINB7	46.628	2.30615	0.410963	3.17827	0.00148156	0.012901
ENSG00000166415	WDR72	633.219	2.58452	0.338152	4.68582	2.78838e-06	3.88564e-05
ENSG00000166426	CRABP1	75.4376	4.80196	0.407068	9.33986	9.64659e-21	5.75597e-19
ENSG00000166473	PKD1L2	187.774	3.2635	0.288049	7.85805	3.90163e-15	1.43102e-13
ENSG00000166482	MFAP4	6047.56	-2.73325	0.185626	-9.33731	9.88089e-21	5.88787e-19
ENSG00000166509	CLEC3A	3.13149	3.54995	0.718874	3.54715	0.000389424	0.00383752
ENSG00000166523	CLEC4E	235.188	-1.67921	0.199238	-3.40901	0.000651984	0.00612741
ENSG00000166535	A2ML1	63.4832	3.25846	0.367578	6.14418	8.03793e-10	1.74895e-08
ENSG00000166546	BEAN1	457.021	2.82746	0.207471	8.80823	1.2714e-18	6.43708e-17
ENSG00000166558	SLC38A8	14.7019	3.34614	0.446017	5.2602	1.43896e-07	2.35863e-06
ENSG00000166596	CFAP52	149.441	-2.21778	0.26689	-4.56286	5.04608e-06	6.78094e-05
ENSG00000166603	MC4R	5.01536	2.80631	0.375003	4.81678	1.45893e-06	2.10427e-05
ENSG00000166670	MMP10	245.164	3.50735	0.318989	7.86029	3.83255e-15	1.408e-13
ENSG00000166736	HTR3A	400.333	5.93448	0.329467	14.9772	1.03544e-50	6.57548e-48
ENSG00000166748		20.5306	-2.86234	0.325171	-5.72726	1.02064e-08	1.93975e-07
ENSG00000166763	STRCP1	10.0924	2.12035	0.272823	4.10652	4.01673e-05	0.000471497
ENSG00000166803	PCLAF	785.268	2.84581	0.156088	11.8254	2.88494e-32	3.94597e-30
ENSG00000166823	MESP1	197.918	2.35087	0.188265	7.17537	7.21134e-13	2.12718e-11
ENSG00000166851	PLK1	1164.56	3.22059	0.160523	13.8335	1.60077e-43	5.60307e-41
ENSG00000166856	GPR182	20.6194	-1.63042	0.15799	-3.99021	6.60143e-05	0.000746701
ENSG00000166863	TAC3	6.75637	2.20985	0.41167	2.93889	0.00329391	0.0267344
ENSG00000166920	C15orf48	2948	3.08959	0.233605	8.945	3.71946e-19	1.97069e-17
ENSG00000166922	SCG5	535.629	3.08577	0.236451	8.82118	1.13263e-18	5.7939e-17
ENSG00000166923	GREM1	2805.96	4.98501	0.244404	16.305	9.0895e-60	1.4965e-56
ENSG00000166927	MS4A7	2144.67	-2.14567	0.149783	-7.64885	2.02786e-14	7.00969e-13
ENSG00000166928	MS4A14	134.573	-1.58918	0.169516	-3.47564	0.000509644	0.00490372
ENSG00000166960	CCDC178	12.2046	-2.34134	0.240949	-5.56691	2.59301e-08	4.67615e-07
ENSG00000166965	RCCD1	590.714	1.32847	0.0966815	3.39746	0.000680139	0.00636644
ENSG00000167011	NAT16	7.50043	3.45327	0.398354	6.15851	7.34347e-10	1.6057e-08
ENSG00000167080	B4GALNT2	323.53	3.37737	0.39303	6.04881	1.45922e-09	3.06409e-08
ENSG00000167103	PIP5KL1	427.59	1.59125	0.16564	3.56952	0.000357641	0.00355347
ENSG00000167117	LINC00483	4.11569	3.5	0.482337	5.1831	2.1823e-07	3.49837e-06
ENSG00000167123	CERCAM	2618.56	1.43984	0.133345	3.2985	0.000972022	0.00880564
ENSG00000167157	PRRX2	248.105	2.12543	0.234676	4.79567	1.62133e-06	2.32791e-05
ENSG00000167165	UGT1A6	434.907	5.00918	0.487873	8.21767	2.07493e-16	8.56425e-15
ENSG00000167210	LOXHD1	31.2527	-2.22856	0.188138	-6.53008	6.57339e-11	1.61887e-09
ENSG00000167261	DPEP2	333.456	-2.26787	0.143874	-8.81236	1.22541e-18	6.23976e-17
ENSG00000167419	LPO	25.5111	2.4019	0.277571	5.05059	4.40453e-07	6.76553e-06
ENSG00000167434	CA4	324.131	-4.39524	0.286875	-11.8353	2.56562e-32	3.52005e-30
ENSG00000167476	JSRP1	226.952	2.90296	0.226397	8.4054	4.26394e-17	1.87112e-15
ENSG00000167513	CDT1	751.844	2.77418	0.162982	10.8857	1.34826e-27	1.34684e-25
ENSG00000167588	GPD1	554.529	-4.03592	0.229711	-13.2162	7.07034e-40	1.76572e-37
ENSG00000167612	ANKRD33	4.58067	2.20171	0.399181	3.01044	0.00260866	0.021651
ENSG00000167614	TTYH1	46.8587	2.47102	0.218388	6.7358	1.63028e-11	4.26048e-10
ENSG00000167619	TMEM145	54.8885	2.87431	0.259288	7.22866	4.87769e-13	1.46803e-11
ENSG00000167641	PPP1R14A	457.481	-2.00532	0.15524	-6.47589	9.4257e-11	2.28463e-09
ENSG00000167653	PSCA	545.886	2.47282	0.365239	4.03248	5.51908e-05	0.000633953
ENSG00000167656	LY6D	382.769	5.7512	0.407207	11.6678	1.86272e-31	2.41409e-29
ENSG00000167701	GPT	145.225	1.98274	0.22273	4.41226	1.02297e-05	0.000132192
ENSG00000167702	KIFC2	885.024	1.7504	0.164246	4.56876	4.9061e-06	6.60281e-05
ENSG00000167723	TRPV3	83.1407	1.77378	0.215567	3.58954	0.000331268	0.00331067
ENSG00000167747	C19orf48	2019.74	1.4381	0.119487	3.66654	0.000245851	0.00251584
ENSG00000167755	KLK6	277.355	6.20782	0.465279	11.1929	4.41695e-29	4.86007e-27
ENSG00000167767	KRT80	2869.63	2.50825	0.173543	8.69092	3.59531e-18	1.74288e-16
ENSG00000167768	KRT1	21.1672	-1.81847	0.292609	-2.79716	0.00515533	0.0398903
ENSG00000167771	RCOR2	230.174	2.74934	0.224147	7.80442	5.97765e-15	2.16036e-13
ENSG00000167800	TBX10	8.26056	4.26718	0.452529	7.21983	5.20528e-13	1.56134e-11
ENSG00000167850	CD300C	213.1	-2.10345	0.155828	-7.0812	1.42909e-12	4.11181e-11
ENSG00000167858	TEKT1	276.921	-2.41573	0.344289	-4.11203	3.92197e-05	0.000461592
ENSG00000167874	TMEM88	129.027	-2.20116	0.146346	-8.20766	2.25539e-16	9.28321e-15
ENSG00000167900	TK1	2739.95	2.66075	0.157813	10.5235	6.73073e-26	5.85521e-24
ENSG00000167910	CYP7A1	2.18613	-1.81302	0.19105	-4.25554	2.0855e-05	0.000257375
ENSG00000167964	RAB26	166.857	3.61811	0.203666	12.855	8.06717e-38	1.68362e-35
ENSG00000167968	DNASE1L2	28.6199	1.72833	0.195025	3.73454	0.000188057	0.00196007
[truncated: 3,913 more rows]
